# Supplementary material for: The stress response factor daf-16/FOXO is required for multiple compound families to prolong the function of neurons with Huntington’s disease
Source: Sci Rep. 2017 Jun 21;7:4014. doi: 10.1038/s41598-017-04256-w (PMC5479833; doi:10.1038/s41598-017-04256-w)
Supplement: Supplementary file 2 — Table S2 [file 41598_2017_4256_MOESM2_ESM.xls]

## Sheet: Sheet1
Rank based on column D	Open Reading Frame	Gene name	Effect of RNAi on neuronal dysfunction in 128Q nematodes	Wormnet score for association to the seven seed genes	Evidence(s) for gene-to-gene interaction(s)	Identity of interactors among the seven seed genes	Biological process(es)	Cellular component(s)	Molecular function(s)
1	F43C1.2	mpk-1	S	4.22	SC-TS:0.59 CE-GT:0.20 HS-LC:0.14 SC-MS:0.07	bar-1 ptl-1 aak-2 gsk-3	reproduction; larval development (sensu Nematoda); protein amino acid phosphorylation; embryonic development (sensu Metazoa); hermaphrodite genitalia development;	na	protein kinase activity; protein serine/threonine kinase activity; MAP kinase activity; ATP binding;
2	B0545.1	tpa-1	NE	4.13	SC-TS:0.71 HS-LC:0.29	ptl-1 aak-2 gsk-3	protein amino acid phosphorylation; intracellular signaling cascade; embryonic development (sensu Metazoa);	na	protein kinase activity; protein serine/threonine kinase activity; ATP binding;
3	T05G5.3	cdk-1	NE	3.99	SC-TS:0.81 HS-LC:0.19	ptl-1 aak-2 gsk-3	reproduction; M phase of mitotic cell cycle; oocyte maturation; protein amino acid phosphorylation; meiosis; gametogenesis; locomotory behavior; embryonic development (sensu Metazoa); cuticular attachment to epithelium (sensu Nematoda); embryonic cleavage; hermaphrodite genitalia development; positive regulation of meiosis;	nucleus; cytoplasm;	protein kinase activity; protein serine/threonine kinase activity; cyclin-dependent protein kinase activity; ATP binding;
4	Y55D5A.5	daf-2	Not tested	3.69	CE-CC:0.48 CE-GT:0.43 CE-PG:0.09	daf-12 sir-2.1 daf-16 aak-2 gsk-3	reproduction; protein amino acid phosphorylation; locomotory behavior; determination of adult life span; ATP synthesis coupled proton transport; dauer larval development; negative regulation of transcription factor import into nucleus; dauer exit;	integral to plasma membrane; membrane; proton-transporting two-sector ATPase complex;	protein kinase activity; protein-tyrosine kinase activity; transmembrane receptor protein tyrosine kinase activity; epidermal growth factor receptor activity; insulin receptor activity; ATP binding; peptide hormone binding; SH2 domain binding; hydrogen ion transporting ATP synthase activity, rotational mechanism; hydrogen ion transporting ATPase activity, rotational mechanism;
5	Y81G3A.3	na	NE	3.69	SC-TS:1.00	aak-2 gsk-3	protein amino acid phosphorylation; G-protein coupled receptor protein signaling pathway;	integral to membrane;	rhodopsin-like receptor activity; protein kinase activity; protein serine/threonine kinase activity; ATP binding;
6	Y39G10AL.3	cdk-7	S	3.58	SC-TS:0.86 HS-LC:0.14	daf-12 aak-2 gsk-3	protein amino acid phosphorylation; mRNA transcription; embryonic development (sensu Metazoa); mitotic cell cycle, embryonic;	na	protein kinase activity; protein serine/threonine kinase activity; cyclin-dependent protein kinase activity; ATP binding;
7	W10G6.2	sgk-1	NE	3.57	SC-TS:0.29 HS-LC:0.28 CE-GT:0.20 CE-CC:0.18 SC-MS:0.06	daf-16 aak-2 gsk-3	protein amino acid phosphorylation; determination of adult life span; embryonic development (sensu Metazoa); oviposition; dauer larval development;	na	protein kinase activity; protein serine/threonine kinase activity; ATP binding;
8	W04B5.5	na	NE	3.56	SC-TS:1.00	aak-2 gsk-3	protein amino acid phosphorylation;	na	protein kinase activity; protein serine/threonine kinase activity; ATP binding;
9	F29C4.1	daf-1	Not tested	3.54	CE-CC:0.56 CE-GT:0.33 CE-PG:0.10	daf-12 sir-2.1 daf-16 gsk-3	protein amino acid phosphorylation;	membrane;	protein kinase activity; protein serine/threonine kinase activity; transmembrane receptor protein serine/threonine kinase activity; transforming growth factor beta receptor activity; ATP binding;
10	ZK930.1	na	NE	3.52	SC-TS:1.00	aak-2 gsk-3	protein amino acid phosphorylation;	na	protein kinase activity; protein serine/threonine kinase activity; binding; ATP binding;
11	B0218.3	pmk-1	S	3.46	SC-TS:0.58 SC-GT:0.30 SC-MS:0.12	aak-2 gsk-3	protein amino acid phosphorylation; defense response; hyperosmotic response; programmed cell death; innate immune response;	na	protein kinase activity; protein serine/threonine kinase activity; MAP kinase activity; ATP binding;
13	K05C4.6	hmp-2	Not tested	3.43	HS-LC:0.29 HS-CC:0.27 CE-CC:0.26 DM-PI:0.17	bar-1 daf-16 gsk-3	gastrulation (sensu Protostomia); morphogenesis of an epithelium; cytoskeletal anchoring; locomotory behavior; embryonic development; embryonic development (sensu Metazoa); cell migration; positive regulation of body size; post-embryonic body morphogenesis; positive regulation of transcription from RNA polymerase II promoter;	cell-cell adherens junction;	transcription coactivator activity; binding; protein binding; alpha-catenin binding;
12	B0464.5	spk-1	NE	3.43	SC-TS:0.58 CE-PG:0.42	aak-2 gsk-3	reproduction; cytokinesis; larval development (sensu Nematoda); protein amino acid phosphorylation; embryonic development (sensu Metazoa); embryonic cleavage; hermaphrodite genitalia development;	na	protein kinase activity; protein serine/threonine kinase activity; ATP binding;
14	F55F3.1	aakb-1	NE	3.42	SC-LC:0.29 SC-MS:0.27 HS-LC:0.17 SC-CX:0.15 CE-CX:0.13	sir-2.1 daf-16 aak-2 gsk-3	na	na	na
15	B0334.8	age-1	Not tested	3.36	CE-CC:0.62 CE-GT:0.38	daf-12 sir-2.1 daf-16	reproduction; signal transduction; determination of adult life span; embryonic development (sensu Metazoa); dauer entry;	phosphoinositide 3-kinase complex;	inositol or phosphatidylinositol kinase activity; phosphatidylinositol 3-kinase activity; phosphotransferase activity, alcohol group as acceptor;
16	F57F5.5	pkc-1	NE	3.28	SC-TS:1.00	aak-2 gsk-3	protein amino acid phosphorylation; chemotaxis; intracellular signaling cascade; neurotransmitter secretion; positive regulation of locomotion;	na	protein kinase activity; protein serine/threonine kinase activity; protein kinase C activity; ATP binding;
17	E01H11.1	pkc-2	NE	3.24	SC-TS:0.76 HS-LC:0.24	aak-2 gsk-3	protein amino acid phosphorylation; intracellular signaling cascade;	na	protein kinase activity; protein serine/threonine kinase activity; ATP binding;
18	Y111B2A.8	na	NE	3.16	SC-MS:0.32 SC-LC:0.31 SC-GT:0.19 HS-LC:0.18	aak-2	na	na	na
19	R11G1.4	sax-1	Not tested	3.11	SC-TS:1.00	gsk-3	protein amino acid phosphorylation; establishment and/or maintenance of cell polarity; regulation of cell shape; cell projection biogenesis; negative regulation of cell growth; neurite development;	nucleus; cytoplasm; axon; dendrite;	protein kinase activity; protein serine/threonine kinase activity; ATP binding;
20	F19H6.1	na	NE	3.11	SC-TS:1.00	gsk-3	morphogenesis of an epithelium; protein amino acid phosphorylation; locomotory behavior; positive regulation of growth rate; locomotion; hermaphrodite genitalia development;	na	protein kinase activity; protein serine/threonine kinase activity; ATP binding;
21	C12D8.10	akt-1	NE	3.10	CE-CC:0.45 CE-GT:0.22 DM-PI:0.17 HS-LC:0.16	daf-12 daf-16 gsk-3	protein amino acid phosphorylation; insulin receptor signaling pathway; determination of adult life span; dauer larval development;	intracellular;	protein kinase activity; protein serine/threonine kinase activity; ATP binding;
22	T13C5.1	daf-9	Not tested	3.09	CE-CC:0.50 CE-GT:0.50	daf-12 daf-16	electron transport; cell-cell signaling; regulation of cell migration; dauer larval development;	na	monooxygenase activity; iron ion binding; heme binding;
23	W09C2.1	elt-1	NE	3.07	SC-LC:0.63 SC-GT:0.37	aak-2	morphogenesis of an epithelium; regulation of transcription, DNA-dependent; locomotory behavior; determination of adult life span; embryonic development (sensu Metazoa); oviposition; post-embryonic body morphogenesis;	nucleus;	transcription factor activity; zinc ion binding; sequence-specific DNA binding;
24	F28H6.1	akt-2	Not tested	3.06	CE-CC:0.61 DM-PI:0.24 HS-LC:0.16	daf-12 daf-16 gsk-3	protein amino acid phosphorylation; insulin receptor signaling pathway; determination of adult life span; dauer larval development;	intracellular;	protein kinase activity; protein serine/threonine kinase activity; ATP binding;
25	T07A9.6	daf-18	NE	3.06	CE-CC:1.00	daf-12 daf-16	morphogenesis of an epithelium; protein amino acid dephosphorylation; determination of adult life span; response to heat; dauer larval development; negative regulation of transcription factor import into nucleus;	na	phosphoprotein phosphatase activity;
26	F46G11.3	tag-257	NE	3.04	SC-TS:0.78 CE-PG:0.22	aak-2 gsk-3	protein amino acid phosphorylation; locomotory behavior; positive regulation of growth rate; positive regulation of locomotion;	na	protein kinase activity; ATP binding;
27	F42G8.3	pmk-2	Not tested	3.00	SC-TS:0.73 SC-GT:0.27	aak-2 gsk-3	protein amino acid phosphorylation;	na	protein kinase activity; protein serine/threonine kinase activity; MAP kinase activity; ATP binding;
28	Y71F9B.7	plk-2	NE	2.92	SC-TS:1.00	gsk-3	protein amino acid phosphorylation;	na	protein kinase activity; protein serine/threonine kinase activity; protein binding; ATP binding;
29	B0285.1	na	NE	2.91	SC-LC:0.64 SC-GT:0.36	aak-2	larval development (sensu Nematoda); protein amino acid phosphorylation; locomotory behavior; embryonic development (sensu Metazoa); growth; positive regulation of growth rate; positive regulation of body size; post-embryonic body morphogenesis;	na	protein kinase activity; protein serine/threonine kinase activity; ATP binding;
30	F39H11.3	cdk-8	NE	2.90	SC-LC:0.63 SC-GT:0.37	aak-2	reproduction; larval development (sensu Nematoda); protein amino acid phosphorylation; embryonic development (sensu Metazoa); positive regulation of growth rate; positive regulation of body size; post-embryonic body morphogenesis;	na	protein kinase activity; protein serine/threonine kinase activity; ATP binding;
31	H14E04.5	cic-1	NE	2.89	SC-LC:0.63 SC-GT:0.37	aak-2	regulation of progression through cell cycle;	na	na
32	F46G10.3	sir-2.3	Not tested	2.86	SC-CC:0.51 HS-CC:0.49	sir-2.1	chromatin silencing; regulation of transcription, DNA-dependent;	chromatin silencing complex;	DNA binding;
33	C37A5.9	pry-1	NE	2.85	CE-CC:0.40 CE-GT:0.33 DM-PI:0.27	bar-1 gsk-3	spindle organization and biogenesis; frizzled signaling pathway; multicellular organismal development; anterior/posterior pattern formation; cell migration; embryonic cleavage; regulation of cell fate specification;	intracellular;	signal transducer activity;
34	ZC395.2	clk-1	NE	2.81	CE-CC:0.65 CE-GT:0.35	daf-12 daf-16	ubiquinone biosynthetic process; determination of adult life span; protein metabolic process; adult behavior; cellular respiration;	mitochondrion;	na
35	B0412.2	daf-7	S	2.77	CE-CC:0.52 CE-GT:0.48	daf-12 daf-16	dauer larval development;	na	growth factor activity;
36	F46G10.7	sir-2.2	Not tested	2.75	SC-CC:0.50 HS-CC:0.50	sir-2.1	DNA repair; chromatin silencing; regulation of transcription, DNA-dependent;	chromatin silencing complex;	DNA binding;
37	C14B9.4	plk-1	NE	2.74	SC-TS:1.00	gsk-3	reproduction; regulation of progression through cell cycle; cytokinesis; larval development (sensu Nematoda); translation; protein amino acid phosphorylation; mitotic nuclear envelope disassembly; determination of adult life span; embryonic development (sensu Metazoa); embryonic cleavage; hermaphrodite genitalia development; polar body extrusion after meiotic divisions; meiotic chromosome segrega…	intracellular; centrosome; ribosome;	structural constituent of ribosome; protein kinase activity; protein serine/threonine kinase activity; protein binding; ATP binding;
38	C08H9.5	old-1	NE	2.73	CE-CC:0.42 CE-GT:0.35 CE-PG:0.22	daf-16 gsk-3	protein amino acid phosphorylation; determination of adult life span;	na	protein kinase activity; protein-tyrosine kinase activity; ATP binding;
40	C07H6.7	lin-39	Not tested	2.72	CE-CC:0.43 CE-GT:0.36 HS-LC:0.22	bar-1 daf-16	regulation of transcription, DNA-dependent; Ras protein signal transduction; locomotory behavior; anterior/posterior pattern formation; cell migration; oviposition; vulval development (sensu Nematoda); positive regulation of vulval development (sensu Nematoda); negative regulation of vulval development (sensu Nematoda); regulation of cell fate specification; plasma membrane fusion; regulation of …	nucleus;	DNA binding; transcription factor activity; sequence-specific DNA binding;
39	T10H9.2	scd-2	Not tested	2.72	HS-DC:0.36 CE-CC:0.30 CE-PG:0.21 CE-CX:0.13	daf-12 gsk-3	protein amino acid phosphorylation;	membrane;	protein kinase activity; protein-tyrosine kinase activity; ATP binding;
41	ZC395.6	gro-1	NE	2.70	CE-CC:0.75 CE-PG:0.25	daf-12 sir-2.1 daf-16 aak-2	reproduction; tRNA processing;	nucleus;	nucleic acid binding; tRNA isopentenyltransferase activity; ATP binding; zinc ion binding;
42	F33D4.1	nhr-8	NE	2.65	HS-CC:0.58 CE-CC:0.42	daf-12	larval development (sensu Nematoda); regulation of transcription, DNA-dependent; embryonic development (sensu Metazoa); positive regulation of growth rate; post-embryonic body morphogenesis;	nucleus;	DNA binding; transcription factor activity; steroid hormone receptor activity; ligand-dependent nuclear receptor activity; zinc ion binding; sequence-specific DNA binding;
43	C05H8.1	ckk-1	NE	2.63	SC-LC:0.30 SC-MS:0.26 SC-GT:0.23 CE-PG:0.20 SC-DC:0.01	aak-2 gsk-3	transcription; protein amino acid phosphorylation; calcium-mediated signaling;	nucleus;	protein kinase activity; protein serine/threonine kinase activity; calcium- and calmodulin-dependent protein kinase activity; ATP binding;
44	Y47G6A.6	pcaf-1	NE	2.57	SC-LC:0.62 SC-GT:0.38	aak-2	na	na	N-acetyltransferase activity;
45	C45H4.2	cyp-33C1	Not tested	2.56	HS-CC:1.00	daf-12	electron transport;	na	monooxygenase activity; iron ion binding; heme binding;
46	C25E10.2	cyp-33B1	Not tested	2.56	HS-CC:1.00	daf-12	electron transport;	na	monooxygenase activity; iron ion binding; heme binding;
47	F41B5.3	cyp-33C5	Not tested	2.56	HS-CC:1.00	daf-12	electron transport;	na	monooxygenase activity; iron ion binding; heme binding;
48	K05D4.4	cyp-33D1	Not tested	2.56	HS-CC:1.00	daf-12	electron transport;	na	monooxygenase activity; iron ion binding; heme binding;
49	C12D5.7	cyp-33A1	Not tested	2.56	HS-CC:1.00	daf-12	electron transport;	na	monooxygenase activity; iron ion binding; heme binding;
50	F41B5.2	cyp-33C7	Not tested	2.56	HS-CC:1.00	daf-12	electron transport;	na	monooxygenase activity; iron ion binding; heme binding;
51	F41B5.7	cyp-33C6	Not tested	2.56	HS-CC:1.00	daf-12	electron transport;	na	monooxygenase activity; iron ion binding; heme binding;
52	R08F11.3	cyp-33C8	Not tested	2.56	HS-CC:1.00	daf-12	electron transport;	na	monooxygenase activity; iron ion binding; heme binding;
53	F41B5.4	cyp-33C3	S	2.56	HS-CC:1.00	daf-12	electron transport;	na	monooxygenase activity; iron ion binding; heme binding;
54	Y5H2B.6	cyp-33C12	Not tested	2.56	HS-CC:1.00	daf-12	electron transport;	na	monooxygenase activity; iron ion binding; heme binding;
55	C06A5.11	sir-2.4	Not tested	2.56	HS-CC:1.00	sir-2.1	chromatin silencing; regulation of transcription, DNA-dependent;	chromatin silencing complex;	DNA binding;
56	C49C8.4	cyp-33E1	NE	2.56	HS-CC:1.00	daf-12	electron transport;	na	monooxygenase activity; iron ion binding; heme binding;
57	Y17D7A.4	cyp-33D3	Not tested	2.56	HS-CC:1.00	daf-12	electron transport;	na	monooxygenase activity; iron ion binding; heme binding;
58	C45H4.17	cyp-33C2	Not tested	2.56	HS-CC:1.00	daf-12	electron transport;	na	monooxygenase activity; iron ion binding; heme binding;
59	C50H11.15	cyp-33C9	Not tested	2.56	HS-CC:1.00	daf-12	electron transport;	na	monooxygenase activity; iron ion binding; heme binding;
60	F42A9.5	cyp-33E2	Not tested	2.56	HS-CC:1.00	daf-12	electron transport;	na	monooxygenase activity; iron ion binding; heme binding;
61	Y49C4A.9	cyp-33C11	Not tested	2.56	HS-CC:1.00	daf-12	electron transport;	na	monooxygenase activity; iron ion binding; heme binding;
62	F44C8.1	cyp-33C4	Not tested	2.56	HS-CC:1.00	daf-12	electron transport;	na	monooxygenase activity; iron ion binding; heme binding;
63	W10C8.2	pop-1	NE	2.52	CE-CC:0.55 CE-GT:0.45	bar-1	reproduction; gastrulation (sensu Protostomia); morphogenesis of an epithelium; regulation of transcription, DNA-dependent; regulation of transcription from RNA polymerase II promoter; spindle organization and biogenesis; mesodermal cell fate determination; regulation of asymmetric cell division; embryonic development; embryonic development (sensu Metazoa); embryonic pattern specification; polari…	nucleus;	DNA binding; RNA polymerase II transcription factor activity; beta-catenin binding;
64	F55G1.8	plk-3	NE	2.51	SC-TS:1.00	gsk-3	protein amino acid phosphorylation;	na	protein kinase activity; protein serine/threonine kinase activity; protein binding; ATP binding;
65	Y39H10A.7	chk-1	NE	2.50	SC-TS:1.00	gsk-3	reproduction; larval development (sensu Nematoda); protein amino acid phosphorylation; gametogenesis; embryonic development (sensu Metazoa); positive regulation of growth rate; post-embryonic body morphogenesis;	na	protein kinase activity; protein serine/threonine kinase activity; ATP binding;
66	F25E2.5	daf-3	Not tested	2.48	CE-GT:0.56 CE-CC:0.44	daf-12 daf-16	regulation of transcription, DNA-dependent;	intracellular;	na
67	Y48B6A.4	eat-2	NE	2.47	CE-GT:0.67 CE-CC:0.33	sir-2.1 daf-16	regulation of action potential; larval development (sensu Nematoda); transport; ion transport; neuromuscular synaptic transmission; embryonic development (sensu Metazoa); growth; regulation of pharyngeal pumping;	membrane; integral to membrane; neuromuscular junction; postsynaptic membrane;	nicotinic acetylcholine-activated cation-selective channel activity; ion channel activity; extracellular ligand-gated ion channel activity; neurotransmitter receptor activity;
68	Y44A6D.4	sdf-9	Not tested	2.47	CE-GT:0.67 CE-CC:0.33	daf-12 daf-16	protein amino acid dephosphorylation;	na	protein tyrosine phosphatase activity;
69	F56A8.7	unc-64	S	2.47	CE-GT:0.68 CE-CC:0.32	daf-12 daf-16	intracellular protein transport;	membrane;	protein transporter activity;
70	F01G10.8	daf-14	Not tested	2.47	CE-GT:0.69 CE-CC:0.31	daf-12 daf-16	regulation of transcription, DNA-dependent;	intracellular;	na
71	F17E5.1	lin-2	S	2.46	CE-CC:0.84 CE-GN:0.16	bar-1 daf-12 gsk-3	protein amino acid phosphorylation; microtubule-based movement; post-embryonic development; oviposition; positive regulation of vulval development (sensu Nematoda);	microtubule; cell junction;	protein kinase activity; protein serine/threonine kinase activity; protein-tyrosine kinase activity; structural molecule activity; protein binding; ATP binding;
73	K04G2.8	2001-04-01	NE	2.45	CE-CC:0.66 CE-LC:0.34	bar-1	larval development (sensu Nematoda); spindle organization and biogenesis; locomotory behavior; embryonic development (sensu Metazoa); growth; embryonic cleavage; negative regulation of vulval development (sensu Nematoda); post-embryonic body morphogenesis;	na	binding; beta-catenin binding;
72	B0240.3	daf-11	Not tested	2.45	CE-GT:0.74 CE-CC:0.26	daf-12 daf-16	protein amino acid phosphorylation; intracellular signaling cascade; cyclic nucleotide biosynthetic process; embryonic development (sensu Metazoa); positive regulation of transforming growth factor beta receptor signaling pathway; dauer larval development;	na	protein kinase activity; ATP binding; phosphorus-oxygen lyase activity;
74	ZK897.1	unc-31	NE	2.45	CE-GT:0.74 CE-CC:0.26	daf-12 daf-16	serotonin secretion; locomotory behavior; oviposition;	na	na
76	ZK524.2	unc-13	Not tested	2.43	CE-GT:0.81 CE-CC:0.19	sir-2.1 daf-16	intracellular signaling cascade;	na	na
75	Y92H12A.1	src-1	Not tested	2.43	HS-LC:0.39 CE-GT:0.33 CE-PG:0.28	ptl-1 daf-16 gsk-3	protein amino acid phosphorylation; spindle organization and biogenesis; intracellular signaling cascade; locomotory behavior; gonad development; embryonic development (sensu Metazoa); embryonic cleavage;	na	protein kinase activity; protein-tyrosine kinase activity; ATP binding;
77	B0336.1	wrm-1	Not tested	2.40	CE-CC:1.00	bar-1	spindle organization and biogenesis; embryonic development (sensu Metazoa); polarity specification of proximal/distal axis; embryonic cleavage; asymmetric protein localization during cell fate commitment; positive regulation of transcription from RNA polymerase II promoter;	na	transcription coactivator activity; binding; protein binding; transcription factor binding;
78	F02E9.2	lin-28	Not tested	2.39	CE-CC:0.54 CE-GT:0.46	daf-12	regulation of transcription, DNA-dependent; oviposition; regulation of development, heterochronic;	soluble fraction;	nucleic acid binding; DNA binding; zinc ion binding;
79	ZC84.2	tax-4	Not tested	2.38	CE-GT:1.00	daf-12 daf-16	ion transport; potassium ion transport;	membrane;	ion channel activity; voltage-gated potassium channel activity; potassium channel activity;
80	D2096.8	na	NE	2.36	SC-MS:1.00	sir-2.1 gsk-3	morphogenesis of an epithelium; larval development (sensu Nematoda); nucleosome assembly; gametogenesis; locomotory behavior; embryonic development (sensu Metazoa); growth; positive regulation of growth rate; post-embryonic body morphogenesis; hermaphrodite genitalia development;	nucleus;	na
81	C51E3.7	egl-3	NE	2.33	CE-CX:0.62 CE-GT:0.38	daf-12 ptl-1 daf-16	proteolysis;	na	subtilase activity;
82	M04C9.5	dyf-5	Not tested	2.31	SC-CC:1.00	gsk-3	protein amino acid phosphorylation;	na	protein kinase activity; protein serine/threonine kinase activity; ATP binding;
84	C37F5.1	lin-1	Not tested	2.29	CE-GT:0.55 CE-CC:0.45	bar-1 daf-12	regulation of transcription, DNA-dependent; embryonic development (sensu Metazoa); negative regulation of vulval development (sensu Nematoda); hermaphrodite genitalia development; regulation of cell fate specification;	nucleus;	DNA binding; transcription factor activity; sequence-specific DNA binding;
85	C01G8.9	lss-4	NE	2.29	HS-DC:0.59 DM-PI:0.41	gsk-3	reproduction; gastrulation (sensu Protostomia); morphogenesis of an epithelium; larval development (sensu Nematoda); embryonic development; embryonic development (sensu Metazoa); positive regulation of growth rate; post-embryonic body morphogenesis; hermaphrodite genitalia development;	intracellular;	DNA binding; binding;
83	B0280.4	odd-1	NE	2.29	SC-GT:0.67 SC-CC:0.33	aak-2 gsk-3	na	nucleus;	nucleic acid binding; zinc ion binding;
86	Y53C10A.12	hsf-1	Not tested	2.28	CE-GT:0.40 CE-CC:0.34 HS-LC:0.26	daf-16 gsk-3	larval development (sensu Nematoda); regulation of transcription, DNA-dependent; gametogenesis; locomotory behavior; determination of adult life span; growth; positive regulation of growth rate; hermaphrodite genitalia development;	nucleus;	DNA binding; transcription factor activity; sequence-specific DNA binding;
87	C05D2.1	daf-4	Not tested	2.27	CE-CC:0.61 CE-GT:0.39	daf-12 daf-16	larval development (sensu Nematoda); protein amino acid phosphorylation; transmembrane receptor protein serine/threonine kinase signaling pathway; oviposition; positive regulation of BMP signaling pathway; negative regulation of BMP signaling pathway; positive regulation of body size; dauer larval development;	membrane;	protein kinase activity; protein serine/threonine kinase activity; transmembrane receptor protein serine/threonine kinase activity; receptor signaling protein serine/threonine kinase activity; transforming growth factor beta receptor activity; ATP binding; growth factor binding;
88	C07H6.6	clk-2	Not tested	2.26	CE-CC:1.00	daf-12 daf-16	reproduction; DNA damage checkpoint; telomere maintenance; mutagenesis; gametogenesis; determination of adult life span; response to UV; embryonic development; embryonic development (sensu Metazoa); response to X-ray;	cytoplasm;	na
89	C27H5.3	na	Not tested	2.26	HS-DC:0.68 HS-MS:0.32	gsk-3	embryonic development (sensu Metazoa);	nucleus;	nucleotide binding; nucleic acid binding; zinc ion binding;
90	R10H10.2	spe-26	NE	2.23	CE-CC:0.52 CE-GT:0.48	daf-16	larval development (sensu Nematoda); embryonic development (sensu Metazoa); growth;	na	na
91	C08A9.1	sod-3	NE	2.23	CE-CC:0.52 CE-GT:0.48	daf-16	superoxide metabolic process; determination of adult life span;	na	superoxide dismutase activity; metal ion binding;
92	C08C3.3	mab-5	Not tested	2.22	CE-CC:0.52 CE-GT:0.48	bar-1	negative regulation of transcription from RNA polymerase II promoter; regulation of transcription, DNA-dependent; anterior/posterior pattern formation; regulation of cell migration; regulation of cell fate specification; tail tip morphogenesis (sensu Nematoda); regulation of transcription; positive regulation of epithelial cell proliferation; localization;	nucleus;	DNA binding; transcription factor activity; sequence-specific DNA binding;
94	T02C5.5	unc-2	Not tested	2.22	CE-GT:0.60 CE-CX:0.40	daf-12 ptl-1	DNA methylation; ion transport; cation transport; potassium ion transport; calcium ion transport; positive regulation of locomotion;	voltage-gated calcium channel complex; voltage-gated potassium channel complex; membrane;	DNA binding; ion channel activity; voltage-gated calcium channel activity; voltage-gated potassium channel activity; cation channel activity; calcium ion binding; N-methyltransferase activity;
93	PAR2.3	aak-1	Not tested	2.22	SC-TS:1.00	gsk-3	electron transport; protein amino acid phosphorylation;	na	monooxygenase activity; protein kinase activity; protein serine/threonine kinase activity; iron ion binding; ATP binding; heme binding;
99	F36H1.4	lin-3	NE	2.21	CE-CC:1.00	bar-1	reproduction; gametogenesis; oviposition;	extracellular space; integral to plasma membrane;	epidermal growth factor receptor activating ligand activity;
95	M03F8.2	pst-1	NE	2.21	HS-DC:1.00	daf-12	na	na	na
96	C47D12.1	trr-1	Not tested	2.21	HS-DC:1.00	daf-12	reproduction; morphogenesis of an epithelium; larval development (sensu Nematoda); gametogenesis; locomotory behavior; embryonic development (sensu Metazoa); positive regulation of growth rate; negative regulation of vulval development (sensu Nematoda); post-embryonic body morphogenesis; hermaphrodite genitalia development;	na	binding; calcium ion binding; phosphotransferase activity, alcohol group as acceptor;
97	F40E10.2	sox-3	Not tested	2.21	HS-DC:1.00	gsk-3	regulation of transcription, DNA-dependent;	chromatin; nucleus;	DNA binding;
98	ZK353.8	ubxn-4	NE	2.21	HS-DC:1.00	daf-12	na	na	na
100	Y54G11A.6	ctl-1	NE	2.20	CE-GT:0.44 CE-CC:0.36 CE-CX:0.20	ptl-1 daf-16	electron transport; response to oxidative stress; determination of adult life span;	na	catalase activity;
101	F07A11.6	din-1	Not tested	2.19	CE-CX:0.41 CE-GT:0.38 HS-LC:0.21	daf-12 ptl-1	larval development (sensu Nematoda); embryonic development (sensu Metazoa); positive regulation of growth rate; post-embryonic body morphogenesis; regulation of transcription;	nucleus;	nucleotide binding; nucleic acid binding; binding;
103	H20J18.1	scd-1	Not tested	2.18	CE-CX:0.53 CE-CC:0.47	daf-12 daf-16	na	na	na
102	R10E11.1	cbp-1	Not tested	2.18	HS-LC:0.56 DM-PI:0.29 CE-CX:0.15	ptl-1 sir-2.1 daf-16 gsk-3	reproduction; regulation of transcription, DNA-dependent; spermatogenesis; embryonic development; embryonic development (sensu Metazoa); regulation of transcription; positive regulation of transcription from RNA polymerase II promoter;	nucleus; cytoplasm;	transcription cofactor activity; transcription coactivator activity; histone acetyltransferase activity; protein binding; zinc ion binding;
104	F58H12.1	kin-29	Not tested	2.17	CE-GT:0.53 CE-CX:0.47	daf-12 daf-16	protein amino acid phosphorylation; response to stress; regulation of body size; positive regulation of body size; dauer entry; negative regulation of fatty acid biosynthetic process; protein amino acid autophosphorylation; detection of chemical stimulus during sensory perception;	nucleus; cytoplasm;	protein kinase activity; protein serine/threonine kinase activity; ATP binding;
107	T25C12.1	lin-14	NE	2.16	CE-CC:0.52 CE-GT:0.48	daf-12	gametogenesis; locomotory behavior; oviposition; positive regulation of body size; regulation of development, heterochronic; hermaphrodite genitalia development; neuron development;	nucleus;	na
105	Y47D3A.15	aakb-2	NE	2.16	SC-MS:0.32 SC-LC:0.31 HS-LC:0.21 SC-CX:0.16	sir-2.1 aak-2 gsk-3	na	na	na
106	DC2.7	kin-33	Not tested	2.16	SC-TS:0.69 CE-PG:0.31	gsk-3	protein amino acid phosphorylation;	na	protein kinase activity; protein serine/threonine kinase activity; ATP binding;
108	F54A3.3	na	Not tested	2.13	SC-CC:1.00	gsk-3	larval development (sensu Nematoda); protein folding; gametogenesis; embryonic development (sensu Metazoa); growth; cellular protein metabolic process;	na	protein binding; ATP binding; unfolded protein binding;
111	ZK1067.1	let-23	Not tested	2.12	CE-CC:0.57 CE-PG:0.43	bar-1 gsk-3	ovulation (sensu Mammalia); larval development (sensu Nematoda); protein amino acid phosphorylation; transmembrane receptor protein tyrosine kinase signaling pathway; male genitalia development; positive regulation of vulval development (sensu Nematoda);	membrane; basolateral plasma membrane;	protein kinase activity; protein-tyrosine kinase activity; transmembrane receptor protein tyrosine kinase activity; epidermal growth factor receptor activity; ATP binding;
109	R02C2.1	na	Not tested	2.12	SC-TS:1.00	gsk-3	protein amino acid phosphorylation;	na	protein kinase activity; protein serine/threonine kinase activity; ATP binding;
110	R02C2.2	kin-34	Not tested	2.12	SC-TS:1.00	gsk-3	protein amino acid phosphorylation;	na	protein kinase activity; protein serine/threonine kinase activity; ATP binding;
112	W08D2.1	egl-20	NE	2.10	CE-CC:1.00	bar-1	frizzled-2 signaling pathway; multicellular organismal development; locomotory behavior; asymmetric cell division; Wnt receptor signaling pathway; cell migration; regulation of cell migration;	extracellular region;	signal transducer activity; receptor binding;
114	ZC64.3	ceh-18	Not tested	2.10	CE-GT:0.72 CE-CX:0.28	bar-1 sir-2.1	ovulation (sensu Mammalia); oocyte maturation; regulation of transcription, DNA-dependent; germ cell migration; epidermis development; embryonic development (sensu Metazoa); regulation of transcription;	nucleus;	DNA binding; transcription factor activity; sequence-specific DNA binding;
113	Y43D4A.6	na	NE	2.10	SC-TS:1.00	gsk-3	protein amino acid phosphorylation;	na	protein kinase activity; protein serine/threonine kinase activity; ATP binding;
115	R02C2.6	na	Not tested	2.10	SC-TS:1.00	gsk-3	protein amino acid phosphorylation;	na	protein kinase activity; protein serine/threonine kinase activity; ATP binding;
116	F41H10.6	na	Not tested	2.09	SC-CC:1.00	sir-2.1	na	na	zinc ion binding;
117	K07A3.1	fbp-1	NE	2.08	CE-CC:1.00	daf-16	carbohydrate metabolic process;	na	phosphoric ester hydrolase activity;
119	ZK792.6	let-60	NE	2.07	CE-GT:0.54 CE-CC:0.37 HS-CX:0.09	bar-1 gsk-3	reproduction; larval development (sensu Nematoda); small GTPase mediated signal transduction; muscle development; locomotory behavior; embryonic development (sensu Metazoa); regulation of cell projection organization and biogenesis; growth; positive regulation of growth rate; post-embryonic body morphogenesis; regulation of cell fate specification; oogenesis;	intracellular;	GTP binding;
118	K11D12.10	mlk-1	Not tested	2.07	CE-PG:1.00	aak-2 gsk-3	protein amino acid phosphorylation;	na	protein kinase activity; protein serine/threonine kinase activity; protein-tyrosine kinase activity; ATP binding;
120	H42K12.1	pdk-1	Not tested	2.06	CE-CC:0.51 CE-GT:0.49	daf-16	protein amino acid phosphorylation;	na	protein kinase activity; protein serine/threonine kinase activity; ATP binding;
121	F56F11.3	klf-1	NE	2.06	SC-CC:0.50 HS-LC:0.29 SC-CX:0.21	daf-12 sir-2.1 gsk-3	na	nucleus;	nucleic acid binding; zinc ion binding;
123	F32B6.1	nhr-4	NE	2.04	CE-CC:0.71 CE-CX:0.29	daf-12 daf-16	regulation of transcription, DNA-dependent;	nucleus;	DNA binding; transcription factor activity; steroid hormone receptor activity; ligand-dependent nuclear receptor activity; zinc ion binding; sequence-specific DNA binding;
122	W01G7.1	daf-5	NE	2.04	CE-CC:1.00	daf-12 daf-16	na	na	na
124	F16B3.1	egl-2	Not tested	2.00	CE-CC:1.00	bar-1	two-component signal transduction system (phosphorelay); regulation of transcription, DNA-dependent; ion transport; cation transport; potassium ion transport; muscle contraction; response to oxidative stress; signal transduction; chemosensory behavior; oviposition;	membrane;	two-component sensor activity; peroxidase activity; signal transducer activity; ion channel activity; voltage-gated potassium channel activity; cation channel activity; potassium channel activity;
126	F47A4.2	dpy-22	Not tested	1.99	CE-GT:0.52 CE-CC:0.48	bar-1	larval development (sensu Nematoda); locomotory behavior; embryonic development (sensu Metazoa); oviposition; positive regulation of growth rate; positive regulation of body size; post-embryonic body morphogenesis; hermaphrodite genitalia development;	na	na
127	F49E11.9	scl-1	Not tested	1.99	CE-GT:0.53 CE-CC:0.47	daf-16	na	extracellular region;	na
128	F15C11.1	sem-4	NE	1.99	CE-GT:0.53 CE-CC:0.47	bar-1	oviposition;	nucleus;	nucleic acid binding; zinc ion binding;
125	Y46G5A.31	gsy-1	NE	1.99	SC-GT:0.45 HS-LC:0.37 SC-CX:0.18	aak-2 gsk-3	larval development (sensu Nematoda); glycogen biosynthetic process; locomotory behavior; embryonic development (sensu Metazoa); post-embryonic body morphogenesis;	na	glycogen (starch) synthase activity;
129	Y116F11B.1	daf-28	NE	1.98	CE-GT:0.56 CE-CC:0.44	daf-16	response to external stimulus; dauer larval development; response to starvation; regulation of transcription factor import into nucleus; regulation of insulin receptor signaling pathway;	extracellular region;	insulin receptor binding; hormone activity;
130	Y54G11A.5	ctl-2	Not tested	1.98	CE-GT:0.56 CE-CC:0.44	daf-16	electron transport; response to oxidative stress; determination of adult life span;	na	catalase activity;
131	C15F1.7	sod-1	NE	1.98	CE-GT:0.57 CE-CC:0.43	daf-16	superoxide metabolic process;	na	copper, zinc superoxide dismutase activity; metal ion binding;
134	C38C10.1	tkr-1	Not tested	1.97	CE-CC:1.00	daf-16	G-protein coupled receptor protein signaling pathway;	plasma membrane; integral to membrane;	rhodopsin-like receptor activity; tachykinin receptor activity;
133	C24G6.2	na	Not tested	1.97	CE-PG:1.00	aak-2 gsk-3	protein amino acid phosphorylation;	extracellular region;	protein kinase activity; protein-tyrosine kinase activity; ATP binding;
132	R05F9.6	na	E	1.97	SC-CC:0.76 SC-CX:0.24	gsk-3	carbohydrate metabolic process; embryonic development (sensu Metazoa);	na	intramolecular transferase activity, phosphotransferases;
136	ZC247.1	na	Not tested	1.96	CE-CX:1.00	daf-12	reproduction; gametogenesis; positive regulation of growth rate; positive regulation of body size;	na	na
135	Y16B4A.1	unc-3	NE	1.96	CE-GT:0.63 CE-CC:0.37	daf-16	regulation of transcription, DNA-dependent; locomotory behavior;	nucleus;	DNA binding;
137	B0273.4	unc-5	Not tested	1.95	CE-GT:0.67 CE-CC:0.33	daf-12	signal transduction; motor axon guidance; mesodermal cell migration; gonad morphogenesis; positive regulation of locomotion; positive regulation of axon extension;	integral to plasma membrane;	protein binding; axon guidance receptor activity;
138	F43D9.4	sip-1	NE	1.95	CE-GT:0.70 CE-CX:0.30	daf-16	determination of adult life span;	na	na
139	K07A1.14	na	Not tested	1.92	CE-PG:1.00	aak-2 gsk-3	protein amino acid phosphorylation;	na	protein kinase activity; protein-tyrosine kinase activity; ATP binding;
140	ZK256.1	pmr-1	Not tested	1.91	CE-GT:1.00	daf-16	cation transport; calcium ion transport; response to stress; metabolic process; proton transport;	membrane; integral to membrane;	catalytic activity; calcium-transporting ATPase activity; ATP binding; ATPase activity, coupled to transmembrane movement of ions, phosphorylative mechanism; hydrolase activity, acting on acid anhydrides, catalyzing transmembrane movement of substances;
141	F19G12.7	abu-2	Not tested	1.91	CE-GT:1.00	sir-2.1	na	na	na
142	C52D10.9	skr-8	Not tested	1.91	CE-GT:1.00	daf-12	reproduction; larval development (sensu Nematoda); embryonic development (sensu Metazoa); growth; positive regulation of growth rate; post-embryonic body morphogenesis;	na	na
143	F23B2.4	daf-10	Not tested	1.91	CE-GT:1.00	daf-16	regulation of insulin receptor signaling pathway;	na	binding;
144	C06C3.1	mel-11	NE	1.91	CE-GT:1.00	daf-16	reproduction; electron transport; gametogenesis; embryonic development (sensu Metazoa); photosynthesis;	na	na
145	C03A7.14	abu-8	Not tested	1.91	CE-GT:1.00	sir-2.1	na	na	na
146	F55A8.2	egl-4	NE	1.91	CE-GT:1.00	daf-16	protein amino acid phosphorylation;	cAMP-dependent protein kinase complex;	protein kinase activity; protein serine/threonine kinase activity; cGMP-dependent protein kinase activity; ATP binding; cAMP-dependent protein kinase regulator activity;
147	F47F6.1	lin-42	Not tested	1.91	CE-GT:1.00	daf-12	morphogenesis of an epithelium; signal transduction; locomotory behavior; oviposition; positive regulation of body size; hermaphrodite genitalia development;	na	signal transducer activity;
148	W10G6.3	mua-6	Not tested	1.91	CE-GT:1.00	daf-12	larval development (sensu Nematoda); locomotory behavior; molting cycle (sensu Protostomia and Nematoda); positive regulation of growth rate; locomotion; post-embryonic body morphogenesis;	na	structural molecule activity;
149	K11G9.6	mtl-1	NE	1.91	CE-GT:1.00	daf-16	determination of adult life span;	na	calcium ion binding; metal ion binding;
150	F42G8.12	isp-1	Not tested	1.91	CE-GT:1.00	daf-16	reproduction; electron transport; embryonic development (sensu Metazoa);	membrane; ubiquinol-cytochrome-c reductase complex;	ubiquinol-cytochrome-c reductase activity; oxidoreductase activity;
151	F08G5.4	col-130	Not tested	1.91	CE-GT:1.00	daf-12	phosphate transport;	cytoplasm;	structural constituent of cuticle;
152	C37C3.4	grd-8	Not tested	1.91	CE-GT:1.00	daf-12	na	na	na
153	C04F6.1	vit-5	Not tested	1.91	CE-GT:1.00	daf-16	lipid transport; determination of adult life span; embryonic development (sensu Metazoa); positive regulation of growth rate;	na	lipid transporter activity;
154	ZC455.10	fkb-4	Not tested	1.91	CE-GT:1.00	daf-16	protein folding;	na	na
155	F13B12.5	ins-1	Not tested	1.91	CE-GT:1.00	daf-16	na	extracellular region;	hormone activity;
156	C46E1.2	gcy-36	Not tested	1.91	CE-GT:1.00	daf-12	cGMP biosynthetic process; intracellular signaling cascade; feeding behavior; cyclic nucleotide biosynthetic process;	soluble fraction;	guanylate cyclase activity; phosphorus-oxygen lyase activity; heme binding;
157	C44H4.7	eor-2	Not tested	1.91	CE-GT:1.00	bar-1	cell fate specification; neuron migration; larval development (sensu Nematoda); Ras protein signal transduction; Wnt receptor signaling pathway; locomotion; tail tip morphogenesis (sensu Nematoda); neuron apoptosis;	nucleus;	na
158	C10C5.6	daf-15	Not tested	1.91	CE-GT:1.00	daf-16	dauer larval development;	na	binding;
159	R05D11.1	daf-8	NE	1.91	CE-GT:1.00	daf-12	regulation of transcription, DNA-dependent;	intracellular;	na
160	Y32G9A.1	gst-37	Not tested	1.91	CE-GT:1.00	daf-12	na	na	na
161	Y105C5A.5	pqn-78	Not tested	1.91	CE-GT:1.00	sir-2.1	na	na	na
162	ZK1251.2	ins-7	NE	1.91	CE-GT:1.00	daf-16	determination of adult life span;	extracellular region;	hormone activity;
163	C42D8.2	vit-2	Not tested	1.91	CE-GT:1.00	daf-16	lipid transport; determination of adult life span;	na	lipid transporter activity;
164	C17D12.2	unc-75	NE	1.91	CE-GT:1.00	daf-16	na	na	nucleotide binding; nucleic acid binding;
165	F08C6.1	adt-2	Not tested	1.91	CE-GT:1.00	daf-12	larval development (sensu Nematoda); proteolysis; locomotory behavior; osmoregulation; growth; positive regulation of body size;	na	metalloendopeptidase activity; metallopeptidase activity; zinc ion binding;
166	F54F7.5	mes-1	Not tested	1.91	CE-GT:1.00	gsk-3	cell fate specification; larval development (sensu Nematoda); protein amino acid phosphorylation; establishment and/or maintenance of cell polarity; gametogenesis; asymmetric cell division; embryonic development (sensu Metazoa); establishment of mitotic spindle localization; positive regulation of growth rate; asymmetric protein localization during cell fate commitment;	integral to plasma membrane;	protein kinase activity; protein-tyrosine kinase activity; ATP binding;
167	T01D1.6	abu-11	NE	1.91	CE-GT:1.00	sir-2.1	na	na	na
168	K04E7.2	opt-2	Not tested	1.91	CE-GT:1.00	daf-16	reproduction; larval development (sensu Nematoda); oligopeptide transport; regulation of pH; determination of adult life span; nutrient import; osmoregulation; sequestering of lipid; growth; positive regulation of growth rate; positive regulation of body size; dipeptide transport;	membrane; integral to membrane; apical plasma membrane;	transporter activity; oligopeptide transporter activity; dipeptide transporter activity;
169	K11C4.4	odc-1	Not tested	1.91	CE-GT:1.00	daf-12	polyamine biosynthetic process;	na	catalytic activity;
170	C09G9.6	oma-1	E	1.91	CE-GT:1.00	gsk-3	reproduction; oocyte maturation;	na	nucleic acid binding; catalytic activity; zinc ion binding;
171	F10B5.4	tub-1	NE	1.91	CE-GT:1.00	daf-16	na	na	na
172	F33H1.1	daf-19	Not tested	1.91	CE-GT:1.00	daf-12	regulation of transcription, DNA-dependent;	na	DNA binding;
173	Y105C5A.4	abu-5	Not tested	1.91	CE-GT:1.00	sir-2.1	na	na	na
174	C50C10.7	str-2	Not tested	1.91	CE-GT:1.00	daf-12	na	membrane;	G-protein coupled receptor activity;
175	Y41G9A.1	osm-5	Not tested	1.91	CE-GT:1.00	daf-16	proteolysis;	na	aspartic-type endopeptidase activity; binding;
176	C05D9.5	ife-4	Not tested	1.91	CE-GT:1.00	daf-12	translational initiation;	cytoplasm;	RNA binding; translation initiation factor activity;
177	R09F10.2	abu-9	Not tested	1.91	CE-GT:1.00	sir-2.1	na	na	na
178	B0478.1	jnk-1	S	1.91	CE-GT:1.00	daf-16	protein amino acid phosphorylation; hyperosmotic response; JUN phosphorylation;	nucleus; cytoplasm; axon; cell soma;	protein kinase activity; protein serine/threonine kinase activity; JUN kinase activity; MAP kinase activity; ATP binding;
179	C01G6.8	cam-1	NE	1.91	CE-GT:1.00	bar-1	carbohydrate metabolic process; protein amino acid phosphorylation; axon guidance; locomotory behavior; cell migration; hermaphrodite genitalia development; establishment of neuroblast polarity;	plasma membrane; axon; dendrite;	protein kinase activity; protein-tyrosine kinase activity; transmembrane receptor protein tyrosine kinase activity; ATP binding;
180	ZK1290.2	tph-1	NE	1.91	CE-GT:1.00	daf-16	serotonin biosynthetic process from tryptophan; determination of adult life span; aromatic amino acid family metabolic process; embryonic development (sensu Metazoa); sequestering of lipid; positive regulation of transforming growth factor beta receptor signaling pathway; dauer larval development; serotonin biosynthetic process; regulation of pharyngeal pumping; regulation of oviposition;	intracellular;	monooxygenase activity; tryptophan 5-monooxygenase activity; iron ion binding;
181	T13F2.8	cav-1	NE	1.91	CE-GT:1.00	daf-12	meiosis; Ras protein signal transduction;	caveolar membrane;	na
182	C50F2.6	fkb-5	NE	1.91	CE-GT:1.00	daf-16	protein folding;	na	na
183	Y105C5A.3	pqn-76	Not tested	1.91	CE-GT:1.00	sir-2.1	na	na	na
184	R11E3.6	eor-1	Not tested	1.91	CE-GT:1.00	bar-1	cell fate specification; neuron migration; larval development (sensu Nematoda); Ras protein signal transduction; Wnt receptor signaling pathway; locomotion; tail tip morphogenesis (sensu Nematoda); neuron apoptosis;	nucleus;	nucleic acid binding; transcription factor activity; protein binding; zinc ion binding;
185	K10B2.1	lin-23	Not tested	1.91	CE-GT:1.00	bar-1	larval development (sensu Nematoda); locomotory behavior; embryonic development (sensu Metazoa); growth; positive regulation of growth rate; negative regulation of body size; post-embryonic body morphogenesis; hermaphrodite genitalia development;	na	na
186	K02E10.2	hid-1	Not tested	1.91	CE-GT:1.00	daf-16	reproduction; positive regulation of growth rate;	na	na
187	AH6.10	sra-6	NE	1.91	CE-GT:1.00	daf-12	sensory perception of chemical stimulus;	integral to membrane;	transmembrane receptor activity;
188	Y87G2A.4	aex-6	NE	1.91	CE-GT:1.00	daf-16	larval development (sensu Nematoda); small GTPase mediated signal transduction; protein transport; growth; hermaphrodite genitalia development;	na	GTP binding;
189	K08F8.6	let-19	Not tested	1.91	CE-GT:1.00	bar-1	embryonic development (sensu Metazoa);	na	na
190	C03A7.8	abu-7	Not tested	1.91	CE-GT:1.00	sir-2.1	na	na	na
191	Y73B6BR.1	pqn-89	Not tested	1.91	CE-GT:1.00	daf-12	na	na	na
192	Y105C5A.6	pqn-79	Not tested	1.91	CE-GT:1.00	sir-2.1	na	na	na
193	R31.3	osm-6	Not tested	1.91	CE-GT:1.00	daf-16	na	na	na
194	ZK1307.5	sqv-8	Not tested	1.91	CE-GT:1.00	daf-16	na	membrane;	galactosylgalactosylxylosylprotein 3-beta-glucuronosyltransferase activity;
196	T24D3.1	med-1	Not tested	1.90	CE-CC:1.00	gsk-3	regulation of transcription, DNA-dependent;	nucleus;	transcription factor activity; zinc ion binding; sequence-specific DNA binding;
195	F46A8.7	na	Not tested	1.90	CE-CX:1.00	ptl-1	na	na	na
198	B0244.2	ida-1	NE	1.90	CE-CX:1.00	daf-12 ptl-1 daf-16	protein amino acid dephosphorylation; proteolysis; exocytosis;	trans-Golgi network transport vesicle; synapse;	subtilase activity; phosphoprotein phosphatase activity; protein tyrosine phosphatase activity; transmembrane receptor protein tyrosine phosphatase activity;
197	M163.3	his-24	Not tested	1.90	HS-LC:0.38 CE-CX:0.35 HS-MS:0.26	ptl-1 sir-2.1 gsk-3	nucleosome assembly;	nucleosome; nucleus;	DNA binding;
199	W09B6.1	pod-2	E	1.88	SC-GT:0.58 HS-LC:0.42	aak-2	locomotory behavior; metabolic process; embryonic development (sensu Metazoa); osmoregulation;	na	catalytic activity; ATP binding; biotin binding; ligase activity;
200	F52D10.3	ftt-2	NE	1.87	HS-LC:0.45 CE-LC:0.23 SC-LC:0.21 SC-MS:0.12	ptl-1 sir-2.1 daf-16 aak-2	na	na	protein domain specific binding;
201	W02B9.1	hmr-1	Not tested	1.86	CE-CC:0.68 CE-CX:0.32	bar-1 gsk-3	reproduction; cytoskeletal anchoring; homophilic cell adhesion; locomotory behavior; embryonic development; embryonic development (sensu Metazoa); cell migration; positive regulation of body size; post-embryonic body morphogenesis;	cell-cell adherens junction; membrane;	calcium ion binding; protein binding;
202	K04G7.3	ogt-1	E	1.85	HS-LC:1.00	ptl-1 gsk-3	na	na	binding;
203	ZK662.3	nhr-48	Not tested	1.84	CE-CC:1.00	daf-12	regulation of transcription, DNA-dependent;	nucleus;	DNA binding; transcription factor activity; ligand-dependent nuclear receptor activity; zinc ion binding; sequence-specific DNA binding;
204	W03A5.1	na	Not tested	1.84	CE-PG:1.00	aak-2 gsk-3	protein amino acid phosphorylation; embryonic development (sensu Metazoa);	na	protein kinase activity; protein-tyrosine kinase activity; ATP binding;
205	F30A10.6	na	Not tested	1.82	SC-CC:1.00	gsk-3	larval development (sensu Nematoda); embryonic development (sensu Metazoa); growth; positive regulation of growth rate; positive regulation of body size;	na	na
208	T23G5.2	na	Not tested	1.81	SC-CC:0.75 SC-CX:0.25	gsk-3	transport;	intracellular;	transporter activity;
207	K06A9.1	na	Not tested	1.81	SC-CC:1.00	sir-2.1	na	na	na
206	B0395.3	na	NE	1.81	SC-GT:1.00	aak-2	locomotory behavior;	na	acyltransferase activity;
209	M117.2	par-5	Not tested	1.80	HS-LC:0.40 CE-LC:0.25 SC-LC:0.23 SC-MS:0.13	ptl-1 sir-2.1 daf-16 aak-2	morphogenesis of an epithelium; larval development (sensu Nematoda); embryonic development (sensu Metazoa);	na	protein domain specific binding;
210	F55A8.1	egl-18	NE	1.78	CE-CC:1.00	bar-1	cell fate specification; morphogenesis of an epithelium; larval development (sensu Nematoda); regulation of transcription, DNA-dependent; membrane fusion; locomotory behavior; embryonic development (sensu Metazoa); positive regulation of growth rate; negative regulation of body size; positive regulation of locomotion; post-embryonic body morphogenesis;	nucleus;	transcription factor activity; zinc ion binding; sequence-specific DNA binding;
211	M79.1	abl-1	NE	1.78	CE-PG:0.67 CE-CX:0.33	daf-12 gsk-3	protein amino acid phosphorylation; intracellular signaling cascade;	na	protein kinase activity; protein-tyrosine kinase activity; ATP binding;
213	ZK909.2	kin-1	Not tested	1.78	HS-LC:0.81 SC-CX:0.19	ptl-1 gsk-3	morphogenesis of an epithelium; larval development (sensu Nematoda); protein amino acid phosphorylation; oviposition;	na	protein kinase activity; protein serine/threonine kinase activity; ATP binding;
212	K08D12.3	na	Not tested	1.78	SC-GT:1.00	aak-2	reproduction; larval development (sensu Nematoda); locomotory behavior; embryonic development (sensu Metazoa); growth;	na	nucleic acid binding; zinc ion binding;
215	F35H12.3	sel-12	NE	1.77	HS-LC:1.00	ptl-1 gsk-3	intracellular signaling cascade;	membrane; integral to membrane;	na
214	F26D11.1	na	Not tested	1.77	SC-CX:1.00	sir-2.1	carbohydrate metabolic process; amino acid biosynthetic process;	na	shikimate kinase activity; ATP binding; kinase activity;
217	F01G12.5	let-2	Not tested	1.76	CE-CC:1.00	bar-1	reproduction; larval development (sensu Nematoda); phosphate transport; locomotory behavior; embryonic development (sensu Metazoa); growth;	collagen; cytoplasm;	extracellular matrix structural constituent;
216	F13C5.2	na	NE	1.76	CE-CX:1.00	ptl-1	larval development (sensu Nematoda); embryonic development (sensu Metazoa); growth;	na	na
218	Y71H10A.1	na	NE	1.75	SC-GT:1.00	aak-2	glycolysis; embryonic development (sensu Metazoa);	cytoplasm; 6-phosphofructokinase complex;	6-phosphofructokinase activity;
234	F38A6.1	pha-4	S	1.73	CE-CX:0.55 CE-CC:0.45	daf-12 daf-16	reproduction; larval development (sensu Nematoda); regulation of transcription, DNA-dependent; locomotory behavior; embryonic development (sensu Metazoa); growth; positive regulation of growth rate;	nucleus;	transcription factor activity; sequence-specific DNA binding;
219	F58G4.1	na	Not tested	1.73	CE-CX:1.00	daf-12 ptl-1 daf-16	proteolysis;	myosin complex;	motor activity; cysteine-type endopeptidase activity; ATP binding;
235	Y65B4BR.5	na	S	1.73	CE-LC:0.52 CE-YH:0.48	aak-2	reproduction; larval development (sensu Nematoda); chromosome segregation; gametogenesis; locomotory behavior; embryonic development (sensu Metazoa); molting cycle (sensu Protostomia and Nematoda); growth; positive regulation of growth rate; positive regulation of body size; establishment of nucleus localization; hermaphrodite genitalia development;	na	na
236	F02E9.4	pqn-28	NE	1.73	SC-CC:1.00	gsk-3	DNA repair; regulation of transcription, DNA-dependent;	nucleus;	na
220	F22B3.2	his-63	Not tested	1.73	SC-GT:0.45 HS-LC:0.44 SC-LC:0.11	sir-2.1 aak-2	reproduction; nucleosome assembly; chromosome organization and biogenesis (sensu Eukaryota); embryonic development (sensu Metazoa); positive regulation of growth rate;	nucleosome; nucleus;	DNA binding;
221	ZK131.2	his-25	Not tested	1.73	SC-GT:0.45 HS-LC:0.44 SC-LC:0.11	sir-2.1 aak-2	larval development (sensu Nematoda); nucleosome assembly; chromosome organization and biogenesis (sensu Eukaryota); embryonic development (sensu Metazoa); growth; positive regulation of growth rate; post-embryonic body morphogenesis;	nucleosome; nucleus;	DNA binding;
222	K06C4.5	his-17	Not tested	1.73	SC-GT:0.45 HS-LC:0.44 SC-LC:0.11	sir-2.1 aak-2	larval development (sensu Nematoda); nucleosome assembly; chromosome organization and biogenesis (sensu Eukaryota); locomotory behavior; embryonic development (sensu Metazoa); growth;	nucleosome; nucleus;	DNA binding;
223	F07B7.5	his-49	Not tested	1.73	SC-GT:0.45 HS-LC:0.44 SC-LC:0.11	sir-2.1 aak-2	larval development (sensu Nematoda); nucleosome assembly; chromosome organization and biogenesis (sensu Eukaryota); locomotory behavior; embryonic development (sensu Metazoa); growth;	nucleosome; nucleus;	DNA binding;
224	F17E9.10	his-32	NE	1.73	SC-GT:0.45 HS-LC:0.44 SC-LC:0.11	sir-2.1 aak-2	reproduction; larval development (sensu Nematoda); nucleosome assembly; chromosome organization and biogenesis (sensu Eukaryota); embryonic development (sensu Metazoa); growth;	nucleosome; nucleus;	DNA binding;
225	F08G2.3	his-42	Not tested	1.73	SC-GT:0.45 HS-LC:0.44 SC-LC:0.11	sir-2.1 aak-2	larval development (sensu Nematoda); nucleosome assembly; chromosome organization and biogenesis (sensu Eukaryota); embryonic development (sensu Metazoa); growth; positive regulation of growth rate; post-embryonic body morphogenesis;	nucleosome; nucleus;	DNA binding;
226	ZK131.7	his-13	S	1.73	SC-GT:0.45 HS-LC:0.44 SC-LC:0.11	sir-2.1 aak-2	larval development (sensu Nematoda); nucleosome assembly; chromosome organization and biogenesis (sensu Eukaryota); embryonic development (sensu Metazoa); growth; positive regulation of growth rate; post-embryonic body morphogenesis;	nucleosome; nucleus;	DNA binding;
227	B0035.10	his-45	Not tested	1.73	SC-GT:0.45 HS-LC:0.44 SC-LC:0.11	sir-2.1 aak-2	reproduction; nucleosome assembly; chromosome organization and biogenesis (sensu Eukaryota); embryonic development (sensu Metazoa); positive regulation of growth rate;	nucleosome; nucleus;	DNA binding;
228	K06C4.13	his-27	Not tested	1.73	SC-GT:0.45 HS-LC:0.44 SC-LC:0.11	sir-2.1 aak-2	larval development (sensu Nematoda); nucleosome assembly; chromosome organization and biogenesis (sensu Eukaryota); locomotory behavior; embryonic development (sensu Metazoa); growth;	nucleosome; nucleus;	DNA binding;
229	ZK131.3	his-9	Not tested	1.73	SC-GT:0.45 HS-LC:0.44 SC-LC:0.11	sir-2.1 aak-2	larval development (sensu Nematoda); nucleosome assembly; chromosome organization and biogenesis (sensu Eukaryota); embryonic development (sensu Metazoa); growth; positive regulation of growth rate; post-embryonic body morphogenesis;	nucleosome; nucleus;	DNA binding;
230	F54E12.1	his-55	NE	1.73	SC-GT:0.45 HS-LC:0.44 SC-LC:0.11	sir-2.1 aak-2	reproduction; nucleosome assembly; chromosome organization and biogenesis (sensu Eukaryota); embryonic development (sensu Metazoa); positive regulation of growth rate;	nucleosome; nucleus;	DNA binding;
231	T10C6.13	his-2	Not tested	1.73	SC-GT:0.45 HS-LC:0.44 SC-LC:0.11	sir-2.1 aak-2	nucleosome assembly; chromosome organization and biogenesis (sensu Eukaryota); locomotory behavior; embryonic development (sensu Metazoa); positive regulation of growth rate;	nucleosome; nucleus;	DNA binding;
232	F55G1.2	his-59	Not tested	1.73	SC-GT:0.45 HS-LC:0.44 SC-LC:0.11	sir-2.1 aak-2	larval development (sensu Nematoda); nucleosome assembly; chromosome organization and biogenesis (sensu Eukaryota); embryonic development (sensu Metazoa); growth;	nucleosome; nucleus;	DNA binding;
233	F45F2.13	his-6	Not tested	1.73	SC-GT:0.45 HS-LC:0.44 SC-LC:0.11	sir-2.1 aak-2	larval development (sensu Nematoda); nucleosome assembly; chromosome organization and biogenesis (sensu Eukaryota); locomotory behavior; embryonic development (sensu Metazoa); growth;	nucleosome; nucleus;	DNA binding;
237	B0261.2	let-363	Not tested	1.72	CE-CC:0.78 SC-MS:0.22	sir-2.1 daf-16	reproduction; larval development (sensu Nematoda); regulation of translation; determination of adult life span; embryonic development (sensu Metazoa); growth; phosphoinositide phosphorylation;	cytoplasm;	binding; phosphatidylinositol 3-kinase activity; phosphotransferase activity, alcohol group as acceptor;
238	Y65B4BR.4	wwp-1	NE	1.72	SC-CC:1.00	gsk-3	protein modification; ubiquitin cycle; embryonic development (sensu Metazoa);	intracellular;	ubiquitin-protein ligase activity;
241	B0034.3	casy-1	NE	1.71	CE-CX:1.00	daf-12 ptl-1 daf-16	homophilic cell adhesion; embryonic development (sensu Metazoa);	membrane;	calcium ion binding;
239	C50F4.10	na	Not tested	1.71	CE-PG:1.00	aak-2 gsk-3	protein amino acid phosphorylation;	na	protein kinase activity; protein serine/threonine kinase activity; ATP binding;
240	C53A5.3	hda-1	NE	1.71	SC-CC:1.00	gsk-3	reproduction; negative regulation of transcription from RNA polymerase II promoter; DNA repair; gametogenesis; gonad development; embryonic development (sensu Metazoa); histone deacetylation; negative regulation of vulval development (sensu Nematoda); hermaphrodite genitalia development; regulation of cell differentiation; negative regulation of Notch signaling pathway; negative regulation of Ras…	histone deacetylase complex; female germ cell nucleus; nucleus; cytoplasm; NuRD complex;	transcription corepressor activity; histone deacetylase activity;
243	C42D8.8	apl-1	NE	1.70	CE-CX:0.51 HS-LC:0.49	ptl-1 gsk-3	reproduction; larval development (sensu Nematoda); locomotory behavior; osmoregulation; growth; positive regulation of locomotion;	integral to membrane;	binding;
242	M03A8.2	na	Not tested	1.70	CE-CX:1.00	daf-12 daf-16	na	na	na
246	T05G5.12	dao-6	Not tested	1.69	CE-CC:1.00	daf-16	na	na	na
247	M03A1.7	dao-2	Not tested	1.69	CE-CC:1.00	daf-16	na	na	na
248	F08G12.4	vhl-1	NE	1.69	CE-CC:1.00	daf-16	reproduction; larval development (sensu Nematoda); protein ubiquitination; growth;	nucleus;	na
249	K07E3.3	dao-3	E	1.69	CE-CC:1.00	daf-16	determination of adult life span; folic acid and derivative biosynthetic process;	na	catalytic activity;
250	ZC373.6	dao-4	Not tested	1.69	CE-CC:1.00	daf-16	na	na	na
251	F42A6.7	hrp-1	NE	1.69	CE-CC:1.00	daf-16	larval development (sensu Nematoda); embryonic development (sensu Metazoa); growth; positive regulation of growth rate;	na	nucleotide binding; nucleic acid binding;
252	C25A1.10	dao-5	Not tested	1.69	CE-CC:1.00	daf-16	insulin receptor signaling pathway; determination of adult life span; rRNA transcription; dauer larval development;	na	signal transducer activity;
253	T20G5.7	dod-6	NE	1.69	CE-CX:1.00	ptl-1	determination of adult life span;	na	na
244	F22F1.1	hil-3	S	1.69	HS-LC:0.59 HS-MS:0.41	sir-2.1 gsk-3	nucleosome assembly;	nucleosome; nucleus;	DNA binding;
245	F45E1.6	his-71	NE	1.69	SC-GT:0.59 SC-LC:0.41	aak-2	larval development (sensu Nematoda); DNA repair; nucleosome assembly; chromosome organization and biogenesis (sensu Eukaryota); embryonic development (sensu Metazoa); positive regulation of growth rate; post-embryonic body morphogenesis;	nucleosome; nucleus;	DNA binding;
255	Y37A1B.12	tor-1	Not tested	1.68	CE-CC:1.00	daf-16	chaperone cofactor-dependent protein folding;	endoplasmic reticulum;	nucleotide binding; ATP binding; nucleoside-triphosphatase activity;
258	R13A5.5	ceh-13	NE	1.68	CE-CC:1.00	bar-1	larval development (sensu Nematoda); regulation of transcription, DNA-dependent; locomotory behavior; embryonic development; cell-cell adhesion; growth; positive regulation of body size; post-embryonic body morphogenesis; regulation of transcription;	nucleus; cytoplasm;	DNA binding; transcription factor activity; sequence-specific DNA binding;
259	ZK525.1	flp-15	NE	1.68	CE-CX:1.00	ptl-1	na	na	na
257	F25D1.1	tag-93	NE	1.68	CE-GN:0.77 CE-PG:0.23	aak-2 gsk-3	protein amino acid dephosphorylation;	protein serine/threonine phosphatase complex;	catalytic activity; protein serine/threonine phosphatase activity;
256	Y53F4B.4	na	NE	1.68	CE-GN:1.00	aak-2 gsk-3	na	na	na
254	F46F5.2	na	Not tested	1.68	CE-PG:1.00	gsk-3	protein amino acid phosphorylation; intracellular signaling cascade;	na	protein kinase activity; protein-tyrosine kinase activity; ATP binding;
260	Y49E10.6	his-72	NE	1.68	SC-GT:0.60 SC-LC:0.40	aak-2	larval development (sensu Nematoda); nucleosome assembly; chromosome organization and biogenesis (sensu Eukaryota); embryonic development (sensu Metazoa); growth;	nucleosome; nucleus;	DNA binding;
263	K09B11.5	na	Not tested	1.67	CE-PG:1.00	gsk-3	protein amino acid phosphorylation; intracellular signaling cascade;	na	protein kinase activity; protein-tyrosine kinase activity; ATP binding;
261	T21H3.3	cmd-1	Not tested	1.67	HS-LC:1.00	ptl-1	reproduction; gametogenesis; embryonic development (sensu Metazoa); cell migration; positive regulation of growth rate;	na	calcium ion binding;
262	C45E1.1	nhr-64	Not tested	1.67	HS-LC:1.00	daf-16 aak-2	regulation of transcription, DNA-dependent;	nucleus;	DNA binding; transcription factor activity; steroid hormone receptor activity; ligand-dependent nuclear receptor activity; steroid binding; zinc ion binding; sequence-specific DNA binding;
268	W02C12.3	hlh-30	NE	1.66	CE-CX:0.74 HS-LC:0.26	daf-12 ptl-1 daf-16 gsk-3	regulation of transcription;	nucleus;	transcription regulator activity;
265	Y47D3A.4	cku-70	Not tested	1.66	HS-LC:1.00	sir-2.1	double-strand break repair via nonhomologous end joining; determination of adult life span;	nucleus; DNA-dependent protein kinase complex;	DNA binding; ATP-dependent DNA helicase activity;
267	F55D12.4	unc-55	Not tested	1.66	HS-YH:0.63 HS-LC:0.37	daf-12	regulation of transcription, DNA-dependent; locomotory behavior;	nucleus;	DNA binding; transcription factor activity; steroid hormone receptor activity; ligand-dependent nuclear receptor activity; zinc ion binding; sequence-specific DNA binding;
266	C34H3.2	odd-2	NE	1.66	SC-GT:0.82 SC-CC:0.18	aak-2 gsk-3	larval development (sensu Nematoda); locomotory behavior; growth; positive regulation of growth rate;	nucleus;	nucleic acid binding; zinc ion binding;
264	K12C11.2	smo-1	NE	1.66	SC-LC:1.00	aak-2	gastrulation (sensu Protostomia); protein modification; gametogenesis; embryonic development; embryonic development (sensu Metazoa); cuticular attachment to epithelium (sensu Nematoda); positive regulation of growth rate; positive regulation of body size; negative regulation of vulval development (sensu Nematoda); hermaphrodite genitalia development;	na	na
269	T19E7.2	skn-1	Not tested	1.65	CE-CC:1.00	gsk-3	cell fate specification; regulation of transcription, DNA-dependent; response to oxidative stress; determination of adult life span; response to heat; response to herbicide; embryonic development (sensu Metazoa); embryonic pattern specification; positive regulation of transcription from RNA polymerase II promoter; mesendoderm development;	nucleus;	double-stranded DNA binding; RNA polymerase II transcription factor activity, enhancer binding; sequence-specific DNA binding; protein dimerization activity;
272	C33A11.1	na	Not tested	1.65	CE-CX:1.00	daf-12 ptl-1 daf-16	na	na	na
271	Y39G8B.5	na	NE	1.65	CE-PG:1.00	aak-2 gsk-3	protein amino acid phosphorylation;	na	protein kinase activity; protein serine/threonine kinase activity; ATP binding;
270	F26D10.3	hsp-1	NE	1.65	HS-LC:0.51 CE-CC:0.49	ptl-1 daf-16	reproduction; larval development (sensu Nematoda); determination of adult life span; response to heat; embryonic development (sensu Metazoa); growth;	na	ATP binding;
274	F38A6.3	hif-1	Not tested	1.64	CE-CX:0.43 CE-CC:0.35 HS-CX:0.22	daf-12 daf-16 gsk-3	response to hypoxia; signal transduction; regulation of transcription;	nucleus;	transcription factor activity; signal transducer activity; transcription regulator activity;
273	F57B9.8	na	NE	1.64	CE-PG:1.00	gsk-3	protein amino acid phosphorylation; intracellular signaling cascade;	na	protein kinase activity; protein-tyrosine kinase activity; ATP binding;
275	T13H10.1	kin-5	Not tested	1.64	CE-PG:1.00	gsk-3	protein amino acid phosphorylation; intracellular signaling cascade;	na	protein kinase activity; protein-tyrosine kinase activity; ATP binding;
276	T07C4.7	mev-1	NE	1.63	CE-CC:1.00	daf-16	tricarboxylic acid cycle; electron transport; gametogenesis; embryonic development (sensu Metazoa); positive regulation of growth rate;	membrane;	succinate dehydrogenase activity;
277	Y59A8B.14	par-4	Not tested	1.63	HS-LC:1.00	aak-2	protein amino acid phosphorylation; asymmetric cell division; establishment of cell polarity; cell differentiation; asymmetric protein localization during cell fate commitment;	cytoplasm; cell cortex;	protein kinase activity; protein serine/threonine kinase activity; ATP binding;
278	C12C8.3	lin-41	E	1.62	CE-CC:1.00	daf-12	reproduction; morphogenesis of an epithelium; gametogenesis; locomotory behavior; determination of adult life span; negative regulation of protein biosynthetic process; positive regulation of body size; regulation of development, heterochronic; regulation of epidermal cell differentiation;	intracellular; cytoplasm;	copper ion binding; protein binding; zinc ion binding;
279	H10E21.5	na	NE	1.62	CE-CX:1.00	daf-12 daf-16	na	na	protein binding; zinc ion binding;
280	T17A3.1	ver-1	NE	1.62	CE-PG:0.90 HS-CX:0.10	daf-12 gsk-3	protein amino acid phosphorylation;	na	protein kinase activity; protein-tyrosine kinase activity; ATP binding;
281	T23H2.2	snt-4	E	1.61	CE-CX:1.00	ptl-1 daf-16	transport;	synaptic vesicle; membrane;	transporter activity;
282	W04B5.6	na	Not tested	1.60	CE-CX:1.00	ptl-1	na	na	na
283	T07A9.9	na	NE	1.60	CE-CX:1.00	daf-12 ptl-1 daf-16	larval development (sensu Nematoda); gametogenesis; locomotory behavior; embryonic development (sensu Metazoa); growth; positive regulation of growth rate;	na	GTP binding;
284	B0365.3	eat-6	NE	1.60	HS-CX:0.71 CE-CX:0.23 DM-PI:0.07	ptl-1 sir-2.1 aak-2 gsk-3	reproduction; regulation of action potential; larval development (sensu Nematoda); cation transport; potassium ion transport; sodium ion transport; regulation of muscle contraction; metabolic process; embryonic development (sensu Metazoa); establishment and/or maintenance of transmembrane electrochemical gradient; monovalent inorganic cation transport; growth; regulation of membrane potential;	plasma membrane; membrane; integral to membrane;	catalytic activity; sodium:potassium-exchanging ATPase activity; ATP binding; monovalent inorganic cation transporter activity; potassium ion transporter activity; sodium ion transporter activity; ATPase activity, coupled to transmembrane movement of ions, phosphorylative mechanism; hydrolase activity, acting on acid anhydrides, catalyzing transmembrane movement of substances;
285	F45E4.3	na	Not tested	1.59	CE-CX:1.00	ptl-1	na	na	protein binding;
288	M01H9.3	na	NE	1.58	CE-CX:1.00	ptl-1	na	na	na
290	K12F2.1	myo-3	Not tested	1.58	CE-CX:1.00	ptl-1	larval development (sensu Nematoda); gametogenesis; locomotory behavior; embryonic development (sensu Metazoa); growth; positive regulation of locomotion; post-embryonic body morphogenesis;	myosin complex;	motor activity; ATP binding;
291	C48D5.1	nhr-6	NE	1.58	CE-LC:0.64 CE-YH:0.36	aak-2	larval development (sensu Nematoda); regulation of transcription, DNA-dependent; embryonic development (sensu Metazoa);	nucleus;	DNA binding; transcription factor activity; steroid hormone receptor activity; ligand-dependent nuclear receptor activity; zinc ion binding; sequence-specific DNA binding;
286	T25B9.5	na	Not tested	1.58	CE-PG:1.00	gsk-3	protein amino acid phosphorylation; intracellular signaling cascade;	na	protein kinase activity; protein-tyrosine kinase activity; ATP binding;
289	Y110A2AL.13	na	Not tested	1.58	HS-LC:1.00	ptl-1	na	na	isomerase activity;
287	Y37E3.9	phb-1	Not tested	1.58	SC-CX:1.00	sir-2.1	embryonic development (sensu Metazoa);	na	na
292	F18A1.2	lin-26	NE	1.57	CE-CC:1.00	bar-1	larval development (sensu Nematoda); ectoderm development; epidermis development; embryonic development (sensu Metazoa); establishment and/or maintenance of epithelial cell polarity;	nucleus;	transcription factor activity;
293	Y69E1A.3	na	Not tested	1.57	CE-PG:1.00	gsk-3	protein amino acid phosphorylation; intracellular signaling cascade;	na	protein kinase activity; protein-tyrosine kinase activity; ATP binding;
294	C25A8.5	na	Not tested	1.57	CE-PG:1.00	gsk-3	protein amino acid phosphorylation; intracellular signaling cascade;	na	protein kinase activity; protein-tyrosine kinase activity; ATP binding;
296	B0035.9	his-46	Not tested	1.57	HS-LC:1.00	sir-2.1	reproduction; nucleosome assembly; chromosome organization and biogenesis (sensu Eukaryota); embryonic development (sensu Metazoa); positive regulation of growth rate;	nucleosome; nucleus;	DNA binding;
297	F22B3.1	his-64	NE	1.57	HS-LC:1.00	sir-2.1	reproduction; nucleosome assembly; chromosome organization and biogenesis (sensu Eukaryota); embryonic development (sensu Metazoa); positive regulation of growth rate;	nucleosome; nucleus;	DNA binding;
298	ZK131.4	his-10	Not tested	1.57	HS-LC:1.00	sir-2.1	nucleosome assembly; chromosome organization and biogenesis (sensu Eukaryota); locomotory behavior; embryonic development (sensu Metazoa); positive regulation of growth rate;	nucleosome; nucleus;	DNA binding;
299	F17E9.12	his-31	Not tested	1.57	HS-LC:1.00	sir-2.1	larval development (sensu Nematoda); nucleosome assembly; chromosome organization and biogenesis (sensu Eukaryota); locomotory behavior; embryonic development (sensu Metazoa); positive regulation of growth rate; post-embryonic body morphogenesis;	nucleosome; nucleus;	DNA binding;
300	K03A1.6	his-38	Not tested	1.57	HS-LC:1.00	sir-2.1	nucleosome assembly; chromosome organization and biogenesis (sensu Eukaryota); embryonic development (sensu Metazoa); positive regulation of growth rate; hermaphrodite genitalia development;	nucleosome; nucleus;	DNA binding;
301	F45F2.3	his-5	NE	1.57	HS-LC:1.00	sir-2.1	larval development (sensu Nematoda); nucleosome assembly; chromosome organization and biogenesis (sensu Eukaryota); embryonic development (sensu Metazoa); growth; positive regulation of growth rate; hermaphrodite genitalia development;	nucleosome; nucleus;	DNA binding;
302	F54E12.3	his-56	NE	1.57	HS-LC:1.00	sir-2.1	reproduction; nucleosome assembly; chromosome organization and biogenesis (sensu Eukaryota); embryonic development (sensu Metazoa); positive regulation of growth rate;	nucleosome; nucleus;	DNA binding;
303	C50F4.7	his-37	E	1.57	HS-LC:1.00	sir-2.1	larval development (sensu Nematoda); nucleosome assembly; chromosome organization and biogenesis (sensu Eukaryota); locomotory behavior; embryonic development (sensu Metazoa); positive regulation of growth rate;	nucleosome; nucleus;	DNA binding;
304	K06C4.2	his-28	Not tested	1.57	HS-LC:1.00	sir-2.1	larval development (sensu Nematoda); nucleosome assembly; chromosome organization and biogenesis (sensu Eukaryota); embryonic development (sensu Metazoa); growth; positive regulation of growth rate; hermaphrodite genitalia development;	nucleosome; nucleus;	DNA binding;
305	ZK131.1	his-26	Not tested	1.57	HS-LC:1.00	sir-2.1	nucleosome assembly; chromosome organization and biogenesis (sensu Eukaryota); locomotory behavior; embryonic development (sensu Metazoa); positive regulation of growth rate;	nucleosome; nucleus;	DNA binding;
306	T23D8.5	his-67	NE	1.57	HS-LC:1.00	sir-2.1	larval development (sensu Nematoda); nucleosome assembly; chromosome organization and biogenesis (sensu Eukaryota); locomotory behavior; embryonic development (sensu Metazoa); growth; positive regulation of growth rate;	nucleosome; nucleus;	DNA binding;
307	ZK131.8	his-14	Not tested	1.57	HS-LC:1.00	sir-2.1	nucleosome assembly; chromosome organization and biogenesis (sensu Eukaryota); locomotory behavior; embryonic development (sensu Metazoa); positive regulation of growth rate;	nucleosome; nucleus;	DNA binding;
308	K06C4.10	his-18	Not tested	1.57	HS-LC:1.00	sir-2.1	larval development (sensu Nematoda); nucleosome assembly; chromosome organization and biogenesis (sensu Eukaryota); embryonic development (sensu Metazoa); growth; positive regulation of growth rate; hermaphrodite genitalia development;	nucleosome; nucleus;	DNA binding;
309	F07B7.9	his-50	Not tested	1.57	HS-LC:1.00	sir-2.1	larval development (sensu Nematoda); nucleosome assembly; chromosome organization and biogenesis (sensu Eukaryota); embryonic development (sensu Metazoa); growth; positive regulation of growth rate; hermaphrodite genitalia development;	nucleosome; nucleus;	DNA binding;
310	T10C6.14	his-1	NE	1.57	HS-LC:1.00	sir-2.1	nucleosome assembly; chromosome organization and biogenesis (sensu Eukaryota); embryonic development (sensu Metazoa); positive regulation of growth rate;	nucleosome; nucleus;	DNA binding;
311	F55G1.11	his-60	Not tested	1.57	HS-LC:1.00	sir-2.1	nucleosome assembly; chromosome organization and biogenesis (sensu Eukaryota); embryonic development (sensu Metazoa);	nucleosome; nucleus;	DNA binding;
312	H21P03.1	mbf-1	S	1.57	HS-LC:1.00	daf-12	na	na	sequence-specific DNA binding;
295	C33H5.9	sec-10	NE	1.57	SC-GT:1.00	aak-2	morphogenesis of an epithelium; exocytosis; gametogenesis; locomotory behavior; oviposition; beta-lactam antibiotic catabolic process; positive regulation of growth rate; positive regulation of body size; response to antibiotic; vesicle docking;	cytoplasm;	beta-lactamase activity;
313	C38D4.6	pal-1	Not tested	1.56	CE-CC:1.00	bar-1	ectodermal cell fate commitment; regulation of transcription, DNA-dependent; embryonic development; embryonic development (sensu Metazoa); embryonic pattern specification; muscle cell fate commitment; regulation of transcription; positive regulation of transcription from RNA polymerase II promoter;	condensed nuclear chromosome; nucleus;	DNA binding; transcription factor activity; RNA polymerase II transcription factor activity; sequence-specific DNA binding;
314	ZK637.9	tpk-1	Not tested	1.56	CE-GN:1.00	aak-2 gsk-3	thiamin metabolic process; thiamin diphosphate biosynthetic process;	na	thiamin diphosphokinase activity; ATP binding;
315	Y54E10BL.6	mek-2	NE	1.56	SC-GT:1.00	aak-2	reproduction; gastrulation (sensu Protostomia); protein amino acid phosphorylation; embryonic development; embryonic development (sensu Metazoa);	na	protein kinase activity; protein serine/threonine kinase activity; ATP binding;
316	B0523.1	kin-31	NE	1.55	CE-PG:1.00	gsk-3	protein amino acid phosphorylation; intracellular signaling cascade;	na	protein kinase activity; protein-tyrosine kinase activity; ATP binding;
319	C29F9.7	pat-4	NE	1.55	HS-LC:1.00	gsk-3	reproduction; larval development (sensu Nematoda); protein amino acid phosphorylation; integrin-mediated signaling pathway; locomotory behavior; embryonic development; embryonic development (sensu Metazoa); myofibril assembly; growth; locomotion; post-embryonic body morphogenesis;	adherens junction; integrin complex;	protein kinase activity; protein serine/threonine kinase activity; protein-tyrosine kinase activity; integrin binding; ATP binding;
317	F35G12.3	sel-5	NE	1.55	SC-DC:1.00	gsk-3	protein amino acid phosphorylation; embryonic development (sensu Metazoa);	na	protein kinase activity; protein serine/threonine kinase activity; ATP binding;
318	Y106G6E.6	csnk-1	Not tested	1.55	SC-GT:0.61 CE-CX:0.39	aak-2 gsk-3	establishment of mitotic spindle orientation; larval development (sensu Nematoda); protein amino acid phosphorylation; locomotory behavior; embryonic development (sensu Metazoa); oviposition; positive regulation of growth rate; locomotion; embryonic cleavage; positive regulation of body size; post-embryonic body morphogenesis; hermaphrodite genitalia development;	na	protein kinase activity; protein serine/threonine kinase activity; ATP binding;
320	Y34D9B.1	mig-1	E	1.54	CE-CC:1.00	bar-1	na	membrane;	G-protein coupled receptor activity;
321	F01G4.1	psa-4	Not tested	1.54	DM-PI:1.00	gsk-3	embryonic development (sensu Metazoa);	na	nucleic acid binding; DNA binding; helicase activity; ATP binding;
322	Y113G7B.23	psa-1	NE	1.54	DM-PI:1.00	gsk-3	reproduction; morphogenesis of an epithelium; larval development (sensu Nematoda); embryonic development (sensu Metazoa); growth; positive regulation of growth rate; positive regulation of body size; negative regulation of vulval development (sensu Nematoda); hermaphrodite genitalia development; regulation of transcription; regulation of oviposition;	nucleus;	DNA binding;
323	Y73B6BL.9	hil-2	Not tested	1.54	HS-LC:0.57 HS-MS:0.43	sir-2.1 gsk-3	nucleosome assembly; chromosome organization and biogenesis (sensu Eukaryota);	nucleosome; nucleus;	DNA binding;
326	T14B4.6	dpy-2	NE	1.53	CE-CC:1.00	bar-1	phosphate transport; regulation of body size; positive regulation of body size; post-embryonic body morphogenesis;	collagen; cytoplasm;	structural constituent of cuticle; structural constituent of cuticle (sensu Nematoda);
325	F22B5.3	cut-3	Not tested	1.53	CE-CX:1.00	ptl-1	positive regulation of body size;	na	na
329	T19C3.8	fem-2	S	1.53	CE-GN:1.00	aak-2 gsk-3	protein amino acid dephosphorylation;	protein serine/threonine phosphatase complex;	catalytic activity; protein serine/threonine phosphatase activity;
324	Y54G2A.17	na	Not tested	1.53	CE-PG:1.00	sir-2.1 aak-2 gsk-3	pyridine nucleotide biosynthetic process;	na	nicotinate phosphoribosyltransferase activity;
327	F13B9.5	ksr-1	Not tested	1.53	CE-PG:1.00	gsk-3	protein amino acid phosphorylation; intracellular signaling cascade;	na	protein kinase activity; protein-tyrosine kinase activity; ATP binding;
328	ZC168.4	cyb-1	NE	1.53	HS-LC:1.00	ptl-1	regulation of progression through cell cycle; cytokinesis; larval development (sensu Nematoda); gametogenesis; oocyte construction; embryonic development (sensu Metazoa); growth; embryonic cleavage;	nucleus;	na
334	ZK637.8	unc-32	S	1.52	CE-CC:1.00	daf-16	reproduction; locomotory behavior; embryonic development (sensu Metazoa); proton transport; positive regulation of growth rate; hermaphrodite genitalia development;	membrane;	na
335	F10D11.1	sod-2	NE	1.52	CE-CC:1.00	daf-16	superoxide metabolic process;	na	superoxide dismutase activity; metal ion binding;
331	C34C6.7	na	Not tested	1.52	CE-CX:1.00	ptl-1 daf-16	na	na	na
336	F22E12.1	na	Not tested	1.52	CE-CX:1.00	ptl-1	proteolysis;	na	serine carboxypeptidase activity; serine-type endopeptidase inhibitor activity;
330	F28B4.2	rgl-1	NE	1.52	DM-PI:1.00	daf-16	signal transduction; intracellular signaling cascade; small GTPase mediated signal transduction; regulation of small GTPase mediated signal transduction;	intracellular;	guanyl-nucleotide exchange factor activity;
332	T23D8.1	mom-5	NE	1.52	DM-PI:1.00	gsk-3	larval development (sensu Nematoda); spindle organization and biogenesis; cell surface receptor linked signal transduction; locomotory behavior; embryonic development (sensu Metazoa); oviposition; cuticle biosynthetic process (sensu Nematoda); growth; positive regulation of growth rate; embryonic cleavage; post-embryonic body morphogenesis;	membrane;	non-G-protein coupled 7TM receptor activity; G-protein coupled receptor activity;
333	T01C8.5	na	NE	1.52	HS-CX:0.65 CE-PG:0.35	sir-2.1 aak-2	amino acid metabolic process; biosynthetic process; positive regulation of growth rate;	na	catalytic activity; transaminase activity; transferase activity, transferring nitrogenous groups;
338	T08G5.2	na	Not tested	1.51	CE-PG:1.00	gsk-3	protein amino acid phosphorylation;	viral envelope;	protein kinase activity; protein-tyrosine kinase activity; ATP binding;
337	T12E12.4	drp-1	NE	1.51	HS-LC:1.00	gsk-3	mitochondrial fission; morphogenesis of an epithelium; apoptotic mitochondrial changes; embryonic development; embryonic development (sensu Metazoa);	mitochondrion;	GTPase activity; GTP binding;
340	T18D3.4	myo-2	Not tested	1.50	CE-CX:1.00	ptl-1	proteolysis;	myosin complex; myosin II complex;	motor activity; subtilase activity; ATP binding;
339	F59A3.8	na	NE	1.50	CE-PG:1.00	gsk-3	protein amino acid phosphorylation; intracellular signaling cascade;	na	protein kinase activity; protein-tyrosine kinase activity; ATP binding;
342	ZC581.7	na	Not tested	1.50	CE-PG:1.00	gsk-3	protein amino acid phosphorylation; intracellular signaling cascade;	na	protein kinase activity; protein-tyrosine kinase activity; ATP binding;
341	R12B2.1	sma-4	Not tested	1.50	HS-LC:1.00	daf-16	regulation of transcription, DNA-dependent; positive regulation of body size;	intracellular;	na
344	F38B7.1	na	Not tested	1.49	CE-CX:1.00	daf-16	na	na	nucleic acid binding; zinc ion binding;
347	F14H12.1	col-165	NE	1.49	CE-CX:1.00	ptl-1	phosphate transport;	cytoplasm;	structural constituent of cuticle;
348	T24D8.5	nlp-2	Not tested	1.49	CE-CX:1.00	ptl-1 daf-16	na	na	na
346	T06C10.6	kin-26	Not tested	1.49	CE-PG:1.00	gsk-3	protein amino acid phosphorylation; intracellular signaling cascade;	na	protein kinase activity; protein-tyrosine kinase activity; ATP binding;
343	C30F8.4	kin-32	NE	1.49	HS-LC:1.00	gsk-3	protein amino acid phosphorylation;	cytoskeleton;	protein kinase activity; protein-tyrosine kinase activity; ATP binding;
345	F29C12.4	na	Not tested	1.49	SC-CX:1.00	sir-2.1	reproduction; larval development (sensu Nematoda); translation; translational elongation; embryonic development (sensu Metazoa); osmoregulation; growth; positive regulation of growth rate;	intracellular;	translation elongation factor activity; GTP binding;
350	F45G2.2	na	Not tested	1.48	CE-CX:1.00	ptl-1	na	myosin complex;	motor activity; ATP binding;
351	W08D2.8	kin-21	Not tested	1.48	CE-PG:1.00	gsk-3	protein amino acid phosphorylation; intracellular signaling cascade;	na	protein kinase activity; protein-tyrosine kinase activity; ATP binding;
349	F59A7.4	hil-6	Not tested	1.48	HS-LC:0.56 HS-MS:0.44	sir-2.1 gsk-3	nucleosome assembly; chromosome organization and biogenesis (sensu Eukaryota); embryonic development (sensu Metazoa);	nucleosome; nucleus;	DNA binding;
352	Y73E7A.2	na	Not tested	1.48	HS-LC:1.00	ptl-1	na	nucleus;	na
354	C08C3.1	egl-5	NE	1.47	CE-CC:1.00	bar-1	negative regulation of transcription from RNA polymerase II promoter; regulation of transcription, DNA-dependent; anterior/posterior pattern formation; oviposition; regulation of cell adhesion; tail tip morphogenesis (sensu Nematoda); regulation of transcription;	nucleus;	DNA binding; transcription factor activity; sequence-specific DNA binding;
353	F09F7.3	na	Not tested	1.47	CE-PG:1.00	sir-2.1 aak-2 gsk-3	reproduction; larval development (sensu Nematoda); transcription; embryonic development (sensu Metazoa); growth; positive regulation of growth rate;	na	DNA binding; DNA-directed RNA polymerase activity;
355	T14E8.1	na	Not tested	1.47	CE-PG:1.00	gsk-3	protein amino acid phosphorylation;	na	protein kinase activity; protein-tyrosine kinase activity; ATP binding;
356	K10B4.6	cwn-1	NE	1.47	DM-PI:1.00	gsk-3	frizzled-2 signaling pathway; multicellular organismal development;	extracellular region;	signal transducer activity;
358	C27A7.4	che-11	NE	1.46	CE-CC:1.00	daf-16	hyperosmotic response; response to oxidative stress; determination of adult life span; response to heat; intraflagellar transport;	intraflagellar transport particle A;	protein binding;
360	F16H11.4	ceh-1	Not tested	1.46	CE-CC:1.00	bar-1	regulation of transcription, DNA-dependent; regulation of transcription;	nucleus;	DNA binding; transcription factor activity; sequence-specific DNA binding;
359	T06C10.3	na	NE	1.46	CE-PG:1.00	gsk-3	protein amino acid phosphorylation; intracellular signaling cascade;	na	protein kinase activity; protein-tyrosine kinase activity; ATP binding;
357	F13G3.11	na	Not tested	1.46	SC-CX:1.00	sir-2.1	translation; embryonic development (sensu Metazoa);	intracellular; ribosome;	structural constituent of ribosome;
362	R107.8	lin-12	Not tested	1.45	DM-PI:1.00	gsk-3	cell fate specification; larval development (sensu Nematoda); Notch signaling pathway; multicellular organismal development; oviposition; cell differentiation; hermaphrodite genitalia development; cell-cell signaling during cell fate commitment;	plasma membrane; membrane; integral to membrane; apical plasma membrane;	transmembrane receptor activity; structural molecule activity; calcium ion binding;
363	C18G1.5	hil-4	Not tested	1.45	HS-LC:0.55 HS-MS:0.45	sir-2.1 gsk-3	nucleosome assembly;	nucleosome; nucleus;	DNA binding;
361	F11C7.4	crb-1	Not tested	1.45	HS-LC:1.00	gsk-3	tRNA aminoacylation for protein translation;	cytoplasm;	aminoacyl-tRNA ligase activity; calcium ion binding; ATP binding;
365	Y38H6C.20	na	NE	1.44	CE-PG:1.00	gsk-3	protein amino acid phosphorylation;	na	protein kinase activity; protein-tyrosine kinase activity; ATP binding;
366	T14G12.4	fkh-2	Not tested	1.44	HS-LC:1.00	daf-16	regulation of transcription, DNA-dependent;	nucleus;	transcription factor activity; sequence-specific DNA binding;
364	T02B11.6	na	Not tested	1.44	SC-GT:1.00	aak-2	transport;	integral to membrane;	transporter activity;
371	F54D8.1	dpy-17	NE	1.43	CE-CX:1.00	ptl-1	phosphate transport; cuticle biosynthetic process (sensu Nematoda); positive regulation of body size; hermaphrodite genitalia development;	cytoplasm;	structural constituent of cuticle;
372	F19H8.3	arl-3	NE	1.43	CE-CX:1.00	ptl-1	rRNA processing; small GTPase mediated signal transduction; ribosome biogenesis and assembly;	intracellular;	GTP binding;
369	T01H8.1	rskn-1	Not tested	1.43	HS-LC:0.50 CE-CX:0.50	ptl-1 daf-16	protein amino acid phosphorylation;	na	protein kinase activity; protein serine/threonine kinase activity; protein-tyrosine kinase activity; ATP binding;
367	B0414.3	hil-5	NE	1.43	HS-LC:0.55 HS-MS:0.45	sir-2.1 gsk-3	nucleosome assembly; chromosome organization and biogenesis (sensu Eukaryota);	nucleosome; nucleus;	DNA binding;
368	Y56A3A.19	na	NE	1.43	SC-CX:1.00	sir-2.1	larval development (sensu Nematoda); fatty acid biosynthetic process; growth; positive regulation of growth rate;	na	acyl carrier activity; cofactor binding;
370	C28G1.3	na	Not tested	1.43	SC-GT:1.00	aak-2	vesicle docking during exocytosis;	exocyst;	na
373	T19B4.7	unc-40	Not tested	1.42	CE-CC:1.00	daf-12	determination of adult life span; oviposition; locomotion;	na	na
376	W01B6.5	na	Not tested	1.42	CE-PG:1.00	gsk-3	protein amino acid phosphorylation; intracellular signaling cascade;	na	protein kinase activity; protein-tyrosine kinase activity; ATP binding;
374	F40G9.2	na	Not tested	1.42	SC-CX:1.00	sir-2.1	copper ion transport;	mitochondrial intermembrane space;	copper ion binding; copper chaperone activity;
375	Y57A10A.29	na	Not tested	1.42	SC-CX:1.00	sir-2.1 gsk-3	na	na	na
378	R12E2.11	na	Not tested	1.41	CE-CX:1.00	daf-16	pyrimidine nucleotide biosynthetic process; nucleoside metabolic process; embryonic development (sensu Metazoa);	na	orotate phosphoribosyltransferase activity; transferase activity;
379	C18E9.1	cal-2	Not tested	1.41	CE-CX:1.00	ptl-1	embryonic development (sensu Metazoa);	na	calcium ion binding;
380	ZK593.9	na	Not tested	1.41	CE-PG:1.00	gsk-3	protein amino acid phosphorylation; intracellular signaling cascade;	na	protein kinase activity; protein-tyrosine kinase activity; ATP binding;
377	Y32H12A.4	na	Not tested	1.41	HS-LC:1.00	gsk-3	embryonic development (sensu Metazoa);	na	protein phosphatase inhibitor activity;
381	T25B9.4	na	Not tested	1.40	CE-PG:1.00	gsk-3	protein amino acid phosphorylation; intracellular signaling cascade;	na	protein kinase activity; protein-tyrosine kinase activity; ATP binding;
383	T27E9.3	cdk-5	NE	1.40	HS-LC:1.00	ptl-1	reproduction; protein amino acid phosphorylation; embryonic development (sensu Metazoa);	na	protein kinase activity; protein serine/threonine kinase activity; ATP binding;
386	T24H7.1	phb-2	Not tested	1.40	SC-CX:0.64 HS-CX:0.36	sir-2.1 gsk-3	reproduction; embryonic development (sensu Metazoa); positive regulation of growth rate; positive regulation of body size;	na	na
385	W02G9.1	ndx-2	Not tested	1.40	SC-CX:1.00	sir-2.1	na	na	na
382	C44B11.3	mec-12	NE	1.40	SC-GT:0.42 HS-LC:0.41 SC-MS:0.17	ptl-1 aak-2	microtubule-based process; microtubule-based movement; mechanosensory behavior; response to mechanical stimulus; protein polymerization;	microtubule; protein complex;	GTPase activity; structural molecule activity; structural constituent of cytoskeleton; GTP binding;
384	F53A3.2	polh-1	Not tested	1.40	SC-MS:1.00	aak-2	DNA repair;	na	na
387	C32F10.4	na	Not tested	1.39	CE-CX:1.00	ptl-1 daf-16	na	na	na
388	C49G7.4	phat-3	NE	1.39	CE-CX:1.00	ptl-1	na	na	na
390	T04B2.2	frk-1	Not tested	1.39	CE-PG:1.00	gsk-3	protein amino acid phosphorylation; intracellular signaling cascade; embryonic development (sensu Metazoa);	na	protein kinase activity; protein-tyrosine kinase activity; ATP binding;
389	R12C12.1	na	NE	1.39	SC-CX:1.00	sir-2.1	glycine metabolic process;	glycine dehydrogenase complex (decarboxylating);	glycine dehydrogenase (decarboxylating) activity;
391	ZK945.1	na	NE	1.38	CE-CX:1.00	ptl-1 daf-16	response to antibiotic;	na	na
392	C47B2.3	tba-2	NE	1.38	SC-GT:0.70 SC-MS:0.30	aak-2	establishment of mitotic spindle orientation; cytokinesis; larval development (sensu Nematoda); microtubule-based movement; spindle organization and biogenesis; embryonic development (sensu Metazoa); pronuclear migration; growth; embryonic cleavage; protein polymerization;	cytoplasm; microtubule; protein complex;	GTPase activity; structural molecule activity; GTP binding;
397	E01F3.1	pde-3	Not tested	1.37	CE-CX:1.00	daf-12 daf-16	signal transduction;	na	catalytic activity; 3',5'-cyclic-nucleotide phosphodiesterase activity;
393	C16D9.2	rol-3	Not tested	1.37	CE-PG:1.00	gsk-3	protein amino acid phosphorylation; locomotory behavior; embryonic development (sensu Metazoa); cuticle biosynthetic process (sensu Nematoda);	na	protein kinase activity; protein-tyrosine kinase activity; ATP binding;
396	W03G9.5	na	NE	1.37	CE-PG:1.00	aak-2 gsk-3	protein amino acid phosphorylation;	na	protein kinase activity; ATP binding;
394	F42A10.4	efk-1	NE	1.37	HS-LC:1.00	aak-2	protein amino acid phosphorylation;	na	protein serine/threonine kinase activity; binding; ATP binding;
395	F38H4.9	let-92	E	1.37	HS-LC:1.00	ptl-1	reproduction; cytokinesis; larval development (sensu Nematoda); embryonic development (sensu Metazoa); embryonic cleavage; positive regulation of vulval development (sensu Nematoda);	na	hydrolase activity;
400	F11E6.8	na	Not tested	1.36	CE-PG:1.00	gsk-3	protein amino acid phosphorylation;	na	protein kinase activity; protein-tyrosine kinase activity; ATP binding;
401	F53G12.6	spe-8	Not tested	1.36	CE-PG:1.00	gsk-3	protein amino acid phosphorylation; intracellular signaling cascade; spermatid development;	na	protein kinase activity; protein-tyrosine kinase activity; ATP binding;
402	F59F3.1	ver-3	Not tested	1.36	CE-PG:1.00	gsk-3	protein amino acid phosphorylation;	na	protein kinase activity; protein-tyrosine kinase activity; ATP binding;
399	D1005.1	na	NE	1.36	HS-LC:0.57 HS-MS:0.43	gsk-3	metabolic process;	na	catalytic activity;
398	Y47D3B.7	sbp-1	S	1.36	HS-LC:1.00	gsk-3	larval development (sensu Nematoda); lipid metabolic process; gametogenesis; embryonic development (sensu Metazoa); osmoregulation; growth; positive regulation of growth rate; post-embryonic body morphogenesis; regulation of transcription;	nucleus;	transcription regulator activity;
406	C02D4.2	ser-2	NE	1.35	CE-CC:1.00	daf-16	G-protein coupled receptor protein signaling pathway;	integral to membrane;	rhodopsin-like receptor activity; octopamine receptor activity;
407	F22E12.4	egl-9	Not tested	1.35	CE-CC:1.00	daf-16	protein metabolic process;	na	zinc ion binding; oxidoreductase activity, acting on paired donors, with incorporation or reduction of molecular oxygen, 2-oxoglutarate as one donor, and incorporation of one atom each of oxygen into both donors;
405	F08F8.7	na	Not tested	1.35	CE-GN:1.00	aak-2 gsk-3	carbohydrate metabolic process;	na	ribulose-phosphate 3-epimerase activity;
403	Y73B6A.5	lin-45	Not tested	1.35	CE-PG:1.00	gsk-3	reproduction; protein amino acid phosphorylation; signal transduction; intracellular signaling cascade; embryonic development (sensu Metazoa);	na	protein kinase activity; protein serine/threonine kinase activity; protein-tyrosine kinase activity; receptor signaling protein activity; ATP binding;
404	C03C10.1	kin-19	Not tested	1.35	CE-PG:1.00	gsk-3	reproduction; protein amino acid phosphorylation; spindle organization and biogenesis; embryonic development (sensu Metazoa); embryonic cleavage;	na	protein kinase activity; protein serine/threonine kinase activity; ATP binding;
408	Y39B6A.2	pph-5	S	1.35	HS-LC:1.00	ptl-1	protein amino acid dephosphorylation;	nucleus; cytoplasm;	phosphoprotein phosphatase activity; binding; hydrolase activity;
410	C13G3.1	na	Not tested	1.34	CE-CX:1.00	ptl-1 daf-16	na	na	na
415	M176.7	kin-16	NE	1.34	CE-PG:1.00	gsk-3	protein amino acid phosphorylation;	na	protein kinase activity; protein-tyrosine kinase activity; ATP binding;
417	Y47G6A.5	na	Not tested	1.34	CE-PG:1.00	gsk-3	protein amino acid phosphorylation; intracellular signaling cascade;	na	protein kinase activity; protein-tyrosine kinase activity; ATP binding;
418	F58D5.4	ksr-2	NE	1.34	CE-PG:1.00	gsk-3	protein amino acid phosphorylation; intracellular signaling cascade;	na	protein kinase activity; protein-tyrosine kinase activity; ATP binding;
419	Y48E1B.2	na	Not tested	1.34	CE-PG:1.00	sir-2.1 aak-2 gsk-3	na	intracellular;	GTP binding;
409	F54E7.7	rcn-1	NE	1.34	HS-LC:1.00	gsk-3	calcium-mediated signaling;	na	nucleotide binding;
411	C37A2.4	cye-1	S	1.34	HS-LC:1.00	gsk-3	regulation of progression through cell cycle; G1/S transition of mitotic cell cycle; cytokinesis; larval development (sensu Nematoda); gametogenesis; germ cell development; positive regulation of cell proliferation; post-embryonic development; embryonic development (sensu Metazoa); osmoregulation; growth; embryonic cleavage; positive regulation of vulval development (sensu Nematoda); post-embryon…	cyclin-dependent protein kinase holoenzyme complex; nucleus;	cyclin-dependent protein kinase regulator activity;
412	Y43E12A.1	cyb-2.1	Not tested	1.34	HS-LC:1.00	ptl-1	regulation of progression through cell cycle; cytokinesis; larval development (sensu Nematoda); gametogenesis; locomotory behavior; embryonic development (sensu Metazoa); growth; negative regulation of body size; embryonic cleavage;	nucleus;	na
413	H31G24.4	cyb-2.2	Not tested	1.34	HS-LC:1.00	ptl-1	regulation of progression through cell cycle; cytokinesis; larval development (sensu Nematoda); gametogenesis; locomotory behavior; embryonic development (sensu Metazoa); growth; negative regulation of body size; embryonic cleavage;	nucleus;	na
416	C28H8.6	tag-327	NE	1.34	HS-LC:1.00	gsk-3	larval development (sensu Nematoda); embryonic development (sensu Metazoa); growth; positive regulation of growth rate;	na	zinc ion binding;
414	C35B1.1	ubc-1	NE	1.34	SC-GT:1.00	aak-2	larval development (sensu Nematoda); DNA repair; protein modification; ubiquitin cycle; protein ubiquitination; growth;	na	damaged DNA binding; ubiquitin conjugating enzyme activity; ubiquitin-protein ligase activity;
420	R11E3.1	na	Not tested	1.33	CE-PG:1.00	gsk-3	protein amino acid phosphorylation; intracellular signaling cascade;	na	protein kinase activity; protein-tyrosine kinase activity; ATP binding;
423	C01C7.1	ark-1	Not tested	1.33	CE-PG:1.00	gsk-3	protein amino acid phosphorylation;	na	protein kinase activity; protein-tyrosine kinase activity; ATP binding;
421	F26E4.8	tba-1	S	1.33	SC-GT:0.71 SC-MS:0.29	aak-2	reproduction; establishment of mitotic spindle orientation; cytokinesis; larval development (sensu Nematoda); microtubule-based movement; spindle organization and biogenesis; embryonic development (sensu Metazoa); pronuclear migration; growth; embryonic cleavage; protein polymerization;	cytoplasm; microtubule; protein complex;	GTPase activity; structural molecule activity; GTP binding;
422	F25B5.4	ubq-1	NE	1.33	SC-LC:0.52 SC-CX:0.27 SC-MS:0.21	sir-2.1 aak-2	reproduction; larval development (sensu Nematoda); protein modification; embryonic development (sensu Metazoa); growth;	na	na
429	F41C6.1	unc-6	Not tested	1.32	CE-CC:1.00	daf-12 daf-16	axon guidance; locomotory behavior; mesodermal cell migration; regulation of cell migration; gonad morphogenesis;	extracellular matrix (sensu Metazoa); cytoplasm; axon;	structural molecule activity;
425	F54D10.2	fbxa-24	Not tested	1.32	CE-CX:1.00	ptl-1	na	na	na
430	C14F5.3	tnt-3	Not tested	1.32	CE-CX:1.00	daf-12 ptl-1	na	na	na
428	Y48G1C.2	csk-1	Not tested	1.32	CE-PG:1.00	gsk-3	protein amino acid phosphorylation; intracellular signaling cascade;	phosphoinositide 3-kinase complex;	protein kinase activity; protein-tyrosine kinase activity; ATP binding; phosphoinositide 3-kinase regulator activity;
431	M01B2.1	kin-30	Not tested	1.32	CE-PG:1.00	gsk-3	protein amino acid phosphorylation;	na	protein kinase activity; protein-tyrosine kinase activity; ATP binding;
424	K10B4.3	na	NE	1.32	HS-CX:1.00	ptl-1	na	na	binding;
426	F32A7.5	na	NE	1.32	HS-LC:1.00	gsk-3	carbohydrate metabolic process; embryonic development (sensu Metazoa);	na	hydrolase activity, hydrolyzing O-glycosyl compounds;
427	Y41C4A.4	crh-1	NE	1.32	HS-LC:1.00	gsk-3	regulation of transcription, DNA-dependent; transforming growth factor beta receptor signaling pathway; protein kinase cascade; dauer larval development; regulation of transcription;	nucleus;	protein binding; transcription regulator activity; sequence-specific DNA binding; protein dimerization activity;
432	F44F4.11	tba-4	NE	1.32	SC-GT:0.71 SC-MS:0.29	aak-2	morphogenesis of an epithelium; larval development (sensu Nematoda); microtubule-based movement; gametogenesis; locomotory behavior; embryonic development (sensu Metazoa); pronuclear migration; growth; positive regulation of growth rate; protein polymerization;	cytoplasm; microtubule; protein complex;	GTPase activity; structural molecule activity; GTP binding;
434	F22D6.1	kin-14	NE	1.31	CE-PG:1.00	gsk-3	protein amino acid phosphorylation; intracellular signaling cascade; positive regulation of body size;	na	protein kinase activity; protein-tyrosine kinase activity; ATP binding;
436	K03H1.5	na	Not tested	1.31	HS-CX:1.00	ptl-1	cell-matrix adhesion;	na	na
437	Y111B2A.11	epc-1	NE	1.31	HS-CX:1.00	daf-16	larval development (sensu Nematoda); gametogenesis; locomotory behavior; embryonic development (sensu Metazoa); growth; positive regulation of growth rate; positive regulation of body size; negative regulation of vulval development (sensu Nematoda);	na	na
433	Y54G2A.1	lin-22	Not tested	1.31	HS-LC:1.00	sir-2.1	anterior/posterior pattern formation; regulation of transcription;	nucleus;	transcription regulator activity;
435	F27D9.1	unc-18	Not tested	1.31	HS-LC:1.00	ptl-1	vesicle docking during exocytosis; locomotory behavior; vesicle-mediated transport;	na	na
438	B0272.1	tbb-4	NE	1.31	HS-LC:1.00	ptl-1	microtubule-based movement; embryonic development (sensu Metazoa); protein polymerization;	microtubule; protein complex;	GTPase activity; structural molecule activity; GTP binding;
441	F46B6.7	ztf-7	NE	1.30	CE-CX:1.00	daf-12 daf-16	na	nucleus;	nucleic acid binding; zinc ion binding;
442	F59F3.5	ver-4	Not tested	1.30	CE-PG:1.00	gsk-3	protein amino acid phosphorylation; positive regulation of locomotion;	na	protein kinase activity; protein-tyrosine kinase activity; ATP binding;
443	F08F1.1	kin-9	Not tested	1.30	CE-PG:1.00	gsk-3	protein amino acid phosphorylation;	na	protein kinase activity; protein-tyrosine kinase activity; ATP binding;
440	T04C12.5	act-2	Not tested	1.30	HS-LC:1.00	ptl-1	reproduction; cytokinesis; larval development (sensu Nematoda); embryonic development (sensu Metazoa); growth; embryonic cleavage; hermaphrodite genitalia development;	actin filament;	structural constituent of cytoskeleton; protein binding; ATP binding;
439	C47E8.5	daf-21	Not tested	1.30	SC-GT:1.00	aak-2	reproduction; protein folding; dauer larval development;	cytoplasm; perinuclear region;	ATP binding; unfolded protein binding;
447	C02H7.3	aex-3	Not tested	1.29	CE-CX:1.00	daf-12 ptl-1	synaptic transmission; mating; oviposition; defecation;	na	Rab guanyl-nucleotide exchange factor activity;
448	C26E6.4	rpb-2	Not tested	1.29	CE-PG:0.56 HS-MS:0.29 SC-MS:0.15	aak-2 gsk-3	reproduction; larval development (sensu Nematoda); transcription; determination of adult life span; embryonic development (sensu Metazoa);	na	DNA binding; DNA-directed RNA polymerase activity;
444	B0252.1	na	NE	1.29	CE-PG:1.00	gsk-3	protein amino acid phosphorylation;	na	protein kinase activity; protein-tyrosine kinase activity; ATP binding;
445	F46H6.2	dgk-2	NE	1.29	CE-PG:1.00	aak-2 gsk-3	protein kinase C activation; intracellular signaling cascade;	na	diacylglycerol kinase activity;
446	C32D5.2	sma-6	NE	1.29	CE-PG:1.00	gsk-3	protein amino acid phosphorylation; transmembrane receptor protein serine/threonine kinase signaling pathway; positive regulation of body size;	membrane;	protein kinase activity; protein serine/threonine kinase activity; transmembrane receptor protein serine/threonine kinase activity; receptor signaling protein serine/threonine kinase activity; transforming growth factor beta receptor activity; ATP binding;
455	C53B7.3	na	E	1.28	CE-CX:1.00	ptl-1	na	na	na
456	C23H4.1	cab-1	Not tested	1.28	CE-CX:1.00	ptl-1	synaptic transmission;	integral to membrane;	na
452	C01G12.1	na	Not tested	1.28	CE-LC:0.51 CE-YH:0.49	gsk-3	na	na	DNA binding;
451	F01D4.3	na	NE	1.28	CE-PG:1.00	gsk-3	protein amino acid phosphorylation; intracellular signaling cascade;	na	protein kinase activity; protein-tyrosine kinase activity; ATP binding;
454	W03F8.2	na	Not tested	1.28	CE-PG:1.00	gsk-3	protein amino acid phosphorylation; intracellular signaling cascade;	na	protein kinase activity; protein-tyrosine kinase activity; ATP binding;
450	M03F4.2	act-4	NE	1.28	HS-LC:0.65 CE-YH:0.35	ptl-1	reproduction; cytokinesis; larval development (sensu Nematoda); embryonic development (sensu Metazoa); actin cytoskeleton organization and biogenesis; growth; embryonic cleavage; hermaphrodite genitalia development;	cytoskeleton; actin filament;	structural constituent of cytoskeleton; protein binding; ATP binding;
449	F25D7.4	na	Not tested	1.28	HS-LC:1.00	gsk-3	na	na	na
453	C36A4.5	na	NE	1.28	HS-LC:1.00	gsk-3	na	na	na
462	F20B6.8	hpk-1	Not tested	1.27	CE-CX:0.81 SC-CX:0.19	daf-12 ptl-1 gsk-3	protein amino acid phosphorylation;	na	protein kinase activity; protein serine/threonine kinase activity; ATP binding;
457	W09G12.7	na	Not tested	1.27	CE-CX:1.00	ptl-1	na	na	na
461	C49H3.5	ntl-4	Not tested	1.27	CE-CX:1.00	daf-12	reproduction; embryonic development (sensu Metazoa); positive regulation of growth rate; positive regulation of locomotion;	na	nucleotide binding; nucleic acid binding; protein binding; zinc ion binding;
463	T14F9.3	na	S	1.27	CE-CX:1.00	ptl-1	carbohydrate metabolic process;	na	beta-N-acetylhexosaminidase activity;
459	T21G5.1	na	Not tested	1.27	CE-PG:1.00	gsk-3	protein amino acid phosphorylation; intracellular signaling cascade;	na	protein kinase activity; protein-tyrosine kinase activity; ATP binding;
460	Y4C6A.1	na	Not tested	1.27	CE-PG:1.00	gsk-3	protein amino acid phosphorylation; intracellular signaling cascade;	na	protein kinase activity; protein-tyrosine kinase activity; ATP binding;
464	C16B8.1	lin-18	NE	1.27	CE-PG:1.00	gsk-3	morphogenesis of an epithelium; protein amino acid phosphorylation; regulation of asymmetric cell division; polarity specification of anterior/posterior axis; polarity specification of proximal/distal axis; regulation of vulval development (sensu Nematoda); hermaphrodite genitalia development; asymmetric protein localization during cell fate commitment; establishment of anatomical structure orien…	na	protein kinase activity; protein-tyrosine kinase activity; ATP binding;
458	B0365.1	na	Not tested	1.27	HS-LC:0.56 HS-MS:0.44	gsk-3	metabolic process;	na	catalytic activity;
468	R04E5.8	na	Not tested	1.26	CE-CX:1.00	daf-12 daf-16	na	na	na
469	ZK154.3	mec-7	NE	1.26	CE-CX:1.00	ptl-1	microtubule-based movement; mechanosensory behavior; response to mechanical stimulus; cytoplasmic microtubule organization and biogenesis; detection of mechanical stimulus during sensory perception; protein polymerization;	cytoplasm; microtubule; neuron projection; cell soma; protein complex;	GTPase activity; structural molecule activity; GTP binding;
467	R90.1	na	Not tested	1.26	CE-PG:0.71 CE-CX:0.29	daf-16 aak-2 gsk-3	larval development (sensu Nematoda); protein amino acid phosphorylation; locomotory behavior; growth;	na	protein kinase activity; ATP binding;
466	T11F8.4	na	Not tested	1.26	CE-PG:1.00	aak-2 gsk-3	protein amino acid phosphorylation; proteolysis;	na	subtilase activity; protein kinase activity; protein serine/threonine kinase activity; ATP binding;
470	B0302.1	kin-25	Not tested	1.26	CE-PG:1.00	gsk-3	protein amino acid phosphorylation;	na	protein kinase activity; protein-tyrosine kinase activity; ATP binding;
471	C14B9.6	gei-8	NE	1.26	HS-LC:1.00	sir-2.1	regulation of transcription;	nucleus;	DNA binding; protein binding;
465	ZK632.7	na	Not tested	1.26	SC-DC:1.00	aak-2 gsk-3	na	na	na
475	F23B12.9	egl-1	Not tested	1.25	CE-CC:1.00	bar-1	apoptotic mitochondrial changes; oviposition; positive regulation of programmed cell death;	na	protein binding;
476	Y55B1BR.4	na	NE	1.25	CE-GN:1.00	aak-2 gsk-3	na	na	protein binding;
474	ZK938.5	old-2	Not tested	1.25	CE-PG:1.00	gsk-3	protein amino acid phosphorylation; determination of adult life span;	na	protein kinase activity; protein-tyrosine kinase activity; ATP binding; transmembrane receptor protein tyrosine kinase activator activity;
472	T04C12.4	act-3	NE	1.25	HS-LC:1.00	ptl-1	reproduction; cytokinesis; larval development (sensu Nematoda); embryonic development (sensu Metazoa); growth; embryonic cleavage; hermaphrodite genitalia development;	actin filament;	structural constituent of cytoskeleton; protein binding; ATP binding;
473	T04C12.6	act-1	NE	1.25	HS-LC:1.00	ptl-1	reproduction; larval development (sensu Nematoda); muscle development; actin cytoskeleton organization and biogenesis; growth; hermaphrodite genitalia development;	cytoskeleton; actin filament;	structural constituent of cytoskeleton; protein binding; ATP binding;
477	Y47D3A.16	rsks-1	NE	1.25	HS-LC:1.00	ptl-1	larval development (sensu Nematoda); protein amino acid phosphorylation; growth;	na	protein kinase activity; protein serine/threonine kinase activity; ATP binding;
478	F46B6.3	smg-4	Not tested	1.25	HS-LC:1.00	gsk-3	mRNA catabolic process, nonsense-mediated decay; male genitalia development; hermaphrodite genitalia development;	nucleus; cytoplasm;	na
485	C55B7.12	che-1	NE	1.24	CE-CC:1.00	daf-16	na	nucleus;	nucleic acid binding; zinc ion binding;
481	C46C2.1	wnk-1	NE	1.24	CE-CX:1.00	daf-12	protein amino acid phosphorylation; oviposition; positive regulation of growth rate;	na	protein kinase activity; protein serine/threonine kinase activity; ATP binding;
482	K10D2.2	na	NE	1.24	CE-CX:1.00	daf-16	positive regulation of growth rate;	na	nucleic acid binding;
480	Y50D4B.6	na	NE	1.24	CE-PG:1.00	gsk-3	protein amino acid phosphorylation;	na	protein kinase activity; protein-tyrosine kinase activity; ATP binding;
483	R107.4	na	Not tested	1.24	CE-PG:1.00	gsk-3	protein amino acid phosphorylation;	na	protein kinase activity; protein serine/threonine kinase activity; ATP binding;
486	T17A3.8	ver-2	Not tested	1.24	CE-PG:1.00	gsk-3	protein amino acid phosphorylation;	na	protein kinase activity; protein-tyrosine kinase activity; ATP binding; zinc ion binding;
484	F58E10.3	na	Not tested	1.24	HS-MS:0.50 CE-CX:0.50	daf-16 gsk-3	embryonic development (sensu Metazoa);	na	nucleic acid binding; helicase activity; ATP binding; ATP-dependent helicase activity;
479	T06D8.5	na	NE	1.24	SC-CX:1.00	sir-2.1 gsk-3	protein complex assembly; gametogenesis; embryonic development (sensu Metazoa); osmoregulation; positive regulation of growth rate;	membrane;	na
487	C25A1.13	na	NE	1.24	SC-CX:1.00	sir-2.1	embryonic development (sensu Metazoa);	na	na
488	F26C11.2	unc-4	NE	1.23	CE-CC:1.00	daf-12 daf-16	regulation of transcription, DNA-dependent; neuroblast fate determination; synaptogenesis; locomotory behavior; locomotion; regulation of transcription; regulation of axonogenesis; regulation of synapse structure and activity;	nucleus; axon;	DNA binding; transcription factor activity; sequence-specific DNA binding;
489	T20B12.6	mml-1	Not tested	1.23	HS-LC:1.00	aak-2	regulation of progression through cell cycle; regulation of transcription;	nucleus;	transcription regulator activity;
492	F19H8.1	tps-2	Not tested	1.22	CE-CX:0.54 SC-CX:0.26 SC-MS:0.19	daf-12 daf-16 gsk-3	trehalose biosynthetic process;	na	alpha,alpha-trehalose-phosphate synthase (UDP-forming) activity;
490	ZK1248.2	col-74	Not tested	1.22	CE-CX:1.00	ptl-1	phosphate transport;	cytoplasm;	na
493	Y48G8AL.5	na	Not tested	1.22	CE-GN:1.00	aak-2 gsk-3	reproduction;	na	na
491	H39E23.1	par-1	NE	1.22	HS-LC:1.00	ptl-1	protein amino acid phosphorylation; gametogenesis; embryonic development (sensu Metazoa); embryonic pattern specification; polarity specification of anterior/posterior axis; establishment of cell polarity; establishment of mitotic spindle localization; embryonic cleavage; vulval development (sensu Nematoda); hermaphrodite genitalia development; asymmetric protein localization during cell fate com…	membrane;	protein kinase activity; protein serine/threonine kinase activity; ATP binding;
494	Y18D10A.16	na	Not tested	1.22	SC-CX:1.00	sir-2.1	positive regulation of growth rate;	na	na
497	E02H4.3	tag-172	Not tested	1.21	CE-CX:0.57 SC-CX:0.43	daf-12 sir-2.1	protein amino acid phosphorylation;	na	protein kinase activity; protein serine/threonine kinase activity; ATP binding;
499	M117.1	na	Not tested	1.21	CE-CX:0.70 SC-GT:0.30	daf-16 aak-2	transport;	integral to membrane;	transporter activity;
495	ZK270.2	frm-1	NE	1.21	CE-CX:1.00	daf-12 ptl-1	na	cytoplasm; cytoskeleton; membrane;	actin binding; structural molecule activity; binding; cytoskeletal protein binding;
496	T12D8.9	na	E	1.21	CE-CX:1.00	daf-12 ptl-1	na	na	na
500	Y82E9BR.18	na	Not tested	1.21	CE-GN:0.57 CE-PG:0.43	sir-2.1 aak-2 gsk-3	SRP-dependent cotranslational protein targeting to membrane;	signal recognition particle (sensu Eukaryota);	RNA binding; GTP binding;
502	K08F8.4	pah-1	S	1.21	HS-CX:1.00	ptl-1	L-phenylalanine catabolic process; metabolic process; aromatic amino acid family metabolic process; embryonic development (sensu Metazoa);	na	monooxygenase activity; phenylalanine 4-monooxygenase activity; iron ion binding; amino acid binding;
501	C32E8.3	na	Not tested	1.21	HS-LC:1.00	gsk-3	reproduction; larval development (sensu Nematoda); growth;	na	na
498	M01B12.5	na	NE	1.21	SC-DC:0.58 CE-CX:0.42	daf-12 aak-2 gsk-3	larval development (sensu Nematoda); protein amino acid phosphorylation; embryonic development (sensu Metazoa); growth; positive regulation of growth rate; positive regulation of body size;	na	protein-tyrosine kinase activity; ATP binding;
503	W09D10.4	na	NE	1.20	CE-CX:1.00	daf-12 daf-16	na	na	catalytic activity;
508	F13B6.3	na	Not tested	1.20	CE-CX:1.00	ptl-1	na	na	na
505	M176.6	kin-15	NE	1.20	CE-PG:1.00	gsk-3	protein amino acid phosphorylation;	na	protein kinase activity; protein-tyrosine kinase activity; ATP binding;
504	Y53H1A.1	na	Not tested	1.20	HS-CX:1.00	daf-16	na	na	na
507	C34F11.9	dsh-1	Not tested	1.20	HS-LC:1.00	gsk-3	spindle organization and biogenesis; frizzled signaling pathway; intracellular signaling cascade; multicellular organismal development; embryonic cleavage;	intracellular;	signal transducer activity; protein binding;
506	W03C9.4	lin-29	NE	1.20	SC-GT:1.00	aak-2	reproduction; morphogenesis of an epithelium; larval development (sensu Nematoda); locomotory behavior; oviposition; positive regulation of growth rate; hermaphrodite genitalia development;	nucleus;	nucleic acid binding; zinc ion binding;
510	D1009.4	nlp-14	Not tested	1.19	CE-CX:1.00	daf-16	transport;	membrane;	transporter activity;
511	ZK593.6	lgg-2	NE	1.19	CE-CX:1.00	daf-16	na	na	na
516	C01B7.4	tag-117	NE	1.19	CE-GN:1.00	aak-2 gsk-3	embryonic development (sensu Metazoa);	na	protein binding;
509	K11H12.9	na	NE	1.19	CE-PG:1.00	gsk-3	protein amino acid phosphorylation;	na	protein kinase activity; ATP binding;
517	M03A1.1	vab-1	Not tested	1.19	CE-PG:1.00	gsk-3	oocyte maturation; protein amino acid phosphorylation; axonogenesis; axon guidance; embryonic development; embryonic development (sensu Metazoa); post-embryonic body morphogenesis;	membrane; axon;	protein kinase activity; protein-tyrosine kinase activity; receptor signaling protein tyrosine kinase activity; ephrin receptor activity; ATP binding;
514	F38A5.7	na	Not tested	1.19	CE-YH:1.00	ptl-1	na	na	na
513	H12C20.2	pms-2	NE	1.19	DM-PI:1.00	aak-2	DNA repair; mismatch repair; embryonic development (sensu Metazoa);	na	ATP binding;
515	K12C11.1	na	Not tested	1.19	HS-CX:1.00	ptl-1	proteolysis;	na	peptidase activity; metalloexopeptidase activity;
512	W08G11.4	pptr-1	Not tested	1.19	HS-LC:1.00	ptl-1	signal transduction;	protein phosphatase type 2A complex;	protein phosphatase type 2A regulator activity;
520	D1054.11	na	Not tested	1.18	CE-CX:1.00	ptl-1	na	na	na
519	F22B3.8	na	Not tested	1.18	CE-PG:1.00	gsk-3	protein amino acid phosphorylation; intracellular signaling cascade; embryonic development (sensu Metazoa); positive regulation of growth rate;	na	protein kinase activity; protein-tyrosine kinase activity; ATP binding;
522	C16A11.3	na	Not tested	1.18	CE-PG:1.00	aak-2	regulation of transcription, DNA-dependent; protein amino acid phosphorylation;	na	protein kinase activity; protein serine/threonine kinase activity; protein binding; ATP binding; zinc ion binding;
518	F02A9.6	glp-1	Not tested	1.18	DM-PI:1.00	gsk-3	cell fate specification; larval development (sensu Nematoda); Notch signaling pathway; multicellular organismal development; gametogenesis; embryonic development (sensu Metazoa); embryonic pattern specification; cell differentiation; positive regulation of growth rate; post-embryonic body morphogenesis; pharyngeal muscle development;	cytoplasm; plasma membrane; endomembrane system; membrane; integral to membrane; lateral plasma membrane;	calcium ion binding;
521	K11E8.1	unc-43	NE	1.18	HS-LC:1.00	ptl-1	protein amino acid phosphorylation;	na	protein kinase activity; protein serine/threonine kinase activity; ATP binding;
525	K04C2.3	na	NE	1.17	CE-CX:1.00	daf-16	na	na	na
528	ZC412.3	na	Not tested	1.17	CE-CX:1.00	daf-16	na	na	na
526	T23F11.1	na	NE	1.17	CE-GN:1.00	aak-2 gsk-3	protein amino acid dephosphorylation;	protein serine/threonine phosphatase complex;	catalytic activity; protein serine/threonine phosphatase activity;
524	ZK354.6	na	NE	1.17	CE-PG:1.00	aak-2 gsk-3	protein amino acid phosphorylation;	na	protein kinase activity; protein serine/threonine kinase activity; ATP binding;
527	T12G3.1	na	NE	1.17	CE-YH:1.00	gsk-3	na	na	zinc ion binding;
523	ZK370.2	sma-2	NE	1.17	HS-LC:1.00	daf-16	regulation of transcription, DNA-dependent;	intracellular;	na
531	C54C8.9	nlp-39	E	1.16	CE-CX:1.00	ptl-1	embryonic development (sensu Metazoa);	na	na
532	F42A6.4	cyp-25A5	Not tested	1.16	CE-CX:1.00	daf-16	electron transport;	na	monooxygenase activity; iron ion binding; heme binding;
533	F35G12.8	smc-4	Not tested	1.16	CE-GN:0.62 CE-PG:0.38	aak-2 gsk-3	cytokinesis; larval development (sensu Nematoda); embryonic development (sensu Metazoa); growth; embryonic cleavage; hermaphrodite genitalia development; chromosome organization and biogenesis;	chromosome;	protein binding; ATP binding; ATPase activity;
530	T03F1.8	na	NE	1.16	CE-GN:1.00	aak-2 gsk-3	transport; locomotory behavior; positive regulation of growth rate; hermaphrodite genitalia development;	intracellular;	ATP binding;
529	Y38F1A.5	cyd-1	S	1.16	HS-LC:1.00	gsk-3	regulation of progression through cell cycle; larval development (sensu Nematoda); locomotory behavior; growth;	na	na
535	T19A6.2	ngp-1	NE	1.15	CE-CX:1.00	daf-16	reproduction; larval development (sensu Nematoda); embryonic development (sensu Metazoa); growth; positive regulation of growth rate; hermaphrodite genitalia development;	intracellular;	GTP binding;
537	T05B4.11	phat-5	NE	1.15	CE-CX:1.00	ptl-1	na	na	na
538	F59A6.1	nsy-1	Not tested	1.15	CE-CX:1.00	daf-12	protein amino acid phosphorylation; chemotaxis; oviposition; innate immune response; cell fate commitment;	na	protein kinase activity; protein serine/threonine kinase activity; ATP binding;
539	W07G4.5	na	Not tested	1.15	CE-CX:1.00	daf-16	na	na	na
540	M04G12.4	na	Not tested	1.15	CE-CX:1.00	ptl-1	na	nucleus;	nucleic acid binding; zinc ion binding;
536	C50F2.8	na	NE	1.15	CE-GN:0.69 CE-CX:0.31	ptl-1 aak-2 gsk-3	na	na	na
534	K12H4.8	dcr-1	Not tested	1.15	CE-GN:1.00	aak-2 gsk-3	morphogenesis of an epithelium; larval development (sensu Nematoda); RNA processing; defense response; locomotory behavior; RNA interference; oviposition; positive regulation of growth rate; hermaphrodite genitalia development;	intracellular;	nucleic acid binding; RNA binding; double-stranded RNA binding; helicase activity; ribonuclease III activity; ATP binding; ATP-dependent helicase activity;
542	R10E4.2	tag-310	NE	1.14	CE-CX:1.00	ptl-1	locomotory behavior; embryonic development (sensu Metazoa); positive regulation of growth rate;	na	nucleotide binding; nucleic acid binding;
544	T14B1.1	na	Not tested	1.14	CE-CX:1.00	daf-16	na	na	na
545	C18D1.3	flp-4	NE	1.14	CE-CX:1.00	ptl-1	na	na	na
547	C09G4.2	na	Not tested	1.14	CE-CX:1.00	daf-16	protein amino acid phosphorylation;	cAMP-dependent protein kinase complex;	protein kinase activity; protein serine/threonine kinase activity; cGMP-dependent protein kinase activity; ATP binding; cAMP-dependent protein kinase regulator activity;
541	F42G9.1	na	NE	1.14	CE-GN:0.70 HS-CX:0.30	aak-2 gsk-3	protein amino acid dephosphorylation;	protein serine/threonine phosphatase complex;	catalytic activity; protein serine/threonine phosphatase activity;
546	K07F5.16	na	Not tested	1.14	HS-CX:1.00	ptl-1	na	na	heat shock protein binding;
543	F43G9.1	na	NE	1.14	SC-MS:1.00	aak-2	reproduction; tricarboxylic acid cycle; locomotory behavior; metabolic process; embryonic development; embryonic development (sensu Metazoa); positive regulation of growth rate; positive regulation of body size; hermaphrodite genitalia development;	mitochondrion;	isocitrate dehydrogenase (NAD+) activity; oxidoreductase activity;
550	ZK892.1	lec-3	NE	1.13	CE-CX:1.00	ptl-1	na	na	sugar binding;
551	F53G2.4	pqn-42	E	1.13	CE-CX:1.00	daf-12 daf-16	transport;	extracellular space;	carrier activity;
552	B0285.7	na	NE	1.13	CE-CX:1.00	ptl-1	larval development (sensu Nematoda); proteolysis; locomotory behavior; growth;	na	membrane alanyl aminopeptidase activity;
553	T07E3.3	na	Not tested	1.13	CE-CX:1.00	daf-16	na	na	na
549	C07G2.3	cct-5	NE	1.13	CE-PG:1.00	aak-2 gsk-3	reproduction; larval development (sensu Nematoda); protein folding; locomotory behavior; determination of adult life span; embryonic development (sensu Metazoa); growth; hermaphrodite genitalia development; cellular protein metabolic process;	na	protein binding; ATP binding; unfolded protein binding;
548	F34D6.4	na	Not tested	1.13	HS-CX:1.00	daf-16	chromatin modification;	nucleus;	zinc ion binding; histone-lysine N-methyltransferase activity;
555	F07C3.4	glo-4	Not tested	1.12	CE-CX:1.00	daf-16	na	na	na
554	C53A5.4	tag-191	Not tested	1.12	CE-PG:1.00	aak-2 gsk-3	protein amino acid phosphorylation;	na	protein kinase activity; ATP binding;
556	F58E6.10	unc-42	Not tested	1.12	CE-YH:1.00	aak-2	regulation of transcription, DNA-dependent; locomotory behavior; regulation of transcription;	nucleus;	DNA binding; transcription factor activity; sequence-specific DNA binding;
564	T25F10.2	dbl-1	NE	1.11	CE-CC:1.00	daf-16	growth;	na	growth factor activity;
558	F57F4.2	na	Not tested	1.11	CE-CX:1.00	daf-16	na	na	na
561	ZC455.1	na	NE	1.11	CE-CX:1.00	daf-16	na	na	na
557	Y48E1B.10	gst-20	NE	1.11	CE-LC:0.59 CE-YH:0.41	gsk-3	na	na	na
562	F09A5.2	na	Not tested	1.11	CE-PG:1.00	gsk-3	protein amino acid phosphorylation;	na	protein kinase activity; protein-tyrosine kinase activity; ATP binding;
559	Y40B1A.4	sptf-3	Not tested	1.11	HS-CX:1.00	daf-16	reproduction; morphogenesis of an epithelium; larval development (sensu Nematoda); gametogenesis; locomotory behavior; embryonic development (sensu Metazoa); cuticle biosynthetic process (sensu Nematoda); growth; positive regulation of body size; post-embryonic body morphogenesis; hermaphrodite genitalia development;	nucleus;	nucleic acid binding; zinc ion binding;
563	ZC13.1	na	Not tested	1.11	HS-CX:1.00	ptl-1	na	na	protein binding; zinc ion binding;
560	T03D8.2	na	NE	1.11	SC-CX:1.00	sir-2.1	translation; embryonic development (sensu Metazoa);	intracellular; ribosome; small ribosomal subunit;	nucleic acid binding; structural constituent of ribosome;
565	M01D7.5	nlp-12	NE	1.10	CE-CX:1.00	ptl-1	na	na	na
568	F21F3.1	na	NE	1.10	CE-CX:1.00	daf-16	peptide metabolic process;	membrane;	peptidylglycine monooxygenase activity; copper ion binding;
567	Y43F4B.5	na	Not tested	1.10	CE-PG:1.00	aak-2 gsk-3	larval development (sensu Nematoda); carbohydrate metabolic process; embryonic development (sensu Metazoa); growth; positive regulation of growth rate;	na	intramolecular transferase activity, phosphotransferases;
571	K12C11.4	dapk-1	NE	1.10	CE-PG:1.00	gsk-3	protein amino acid phosphorylation; signal transduction;	na	protein kinase activity; protein serine/threonine kinase activity; protein binding; ATP binding;
570	ZK632.3	na	NE	1.10	HS-CX:1.00	daf-16	protein amino acid phosphorylation;	na	protein-tyrosine kinase activity; ATP binding;
566	Y71H2AM.23	tufm-1	NE	1.10	SC-CX:1.00	sir-2.1	reproduction; larval development (sensu Nematoda); translation; translational elongation; embryonic development (sensu Metazoa); growth;	intracellular;	translation elongation factor activity; GTP binding;
569	T04H1.1	tag-348	Not tested	1.10	SC-GT:1.00	aak-2	na	na	na
573	F20A1.10	na	Not tested	1.09	CE-CX:1.00	daf-16	na	na	na
574	K07E12.1	dig-1	Not tested	1.09	CE-CX:1.00	ptl-1	electron transport; phosphate metabolic process; gonad development; hermaphrodite genitalia development;	cytoplasm;	magnesium ion binding; inorganic diphosphatase activity; copper ion binding; calcium ion binding; electron carrier activity;
575	F35D11.2	pqn-35	Not tested	1.09	CE-CX:1.00	ptl-1	na	na	na
572	W04G5.10	na	Not tested	1.09	CE-PG:1.00	gsk-3	protein amino acid phosphorylation;	na	protein kinase activity; protein-tyrosine kinase activity; ATP binding;
576	T04C10.1	mbk-1	NE	1.09	HS-LC:1.00	daf-16	protein amino acid phosphorylation;	na	protein kinase activity; protein serine/threonine kinase activity; ATP binding;
584	F28E10.1	na	Not tested	1.08	CE-CX:1.00	daf-12 ptl-1	na	na	na
587	W02D9.10	na	Not tested	1.08	CE-CX:1.00	ptl-1 daf-16	na	na	na
579	R09D1.13	na	Not tested	1.08	CE-PG:1.00	gsk-3	protein amino acid phosphorylation;	na	protein kinase activity; protein-tyrosine kinase activity; ATP binding;
583	F09G2.1	na	Not tested	1.08	CE-PG:1.00	gsk-3	protein amino acid phosphorylation;	na	protein kinase activity; protein-tyrosine kinase activity; ATP binding;
585	T05H10.2	apn-1	Not tested	1.08	CE-PG:1.00	sir-2.1 aak-2	DNA repair; embryonic development (sensu Metazoa);	intracellular;	DNA binding; endonuclease activity;
577	C56C10.8	icd-1	NE	1.08	CE-YH:0.52 CE-LC:0.48	aak-2	reproduction; gametogenesis; locomotory behavior; embryonic development; embryonic development (sensu Metazoa); osmoregulation; positive regulation of growth rate; post-embryonic body morphogenesis; hermaphrodite genitalia development; negative regulation of apoptosis;	mitochondrion;	na
578	F47B8.10	na	Not tested	1.08	HS-CX:1.00	ptl-1	transport; response to oxidative stress; positive regulation of growth rate;	integral to membrane;	peroxidase activity; transporter activity;
581	B0304.1	hlh-1	S	1.08	HS-CX:1.00	ptl-1	larval development (sensu Nematoda); regulation of transcription from RNA polymerase II promoter; muscle development; locomotory behavior; embryonic development (sensu Metazoa); positive regulation of growth rate; post-embryonic body morphogenesis; regulation of transcription; protein heterooligomerization;	nucleus;	RNA polymerase II transcription factor activity, enhancer binding; transcription regulator activity; bHLH transcription factor binding;
582	C09H6.2	lin-10	Not tested	1.08	HS-CX:1.00	ptl-1	nerve-nerve synaptic transmission; asymmetric protein localization; positive regulation of vulval development (sensu Nematoda); receptor clustering; sensory perception of touch;	Golgi trans cisterna; cytoplasm; plasma membrane; trans-Golgi network transport vesicle; neuron projection; cell soma;	phosphotyrosine binding; protein binding;
580	Y50D7A.3	na	NE	1.08	HS-LC:1.00	ptl-1	glycogen biosynthetic process; protein amino acid phosphorylation;	phosphorylase kinase complex;	protein kinase activity; protein serine/threonine kinase activity; calmodulin binding; ATP binding;
586	K02D7.2	na	Not tested	1.08	HS-LC:1.00	gsk-3	na	nucleus;	nucleic acid binding; zinc ion binding;
589	C02F5.7	na	Not tested	1.07	CE-CX:1.00	daf-16	na	na	na
592	F17C11.1	na	Not tested	1.07	CE-CX:1.00	daf-12	na	na	na
596	K01A2.2	far-7	NE	1.07	CE-CX:1.00	ptl-1	na	na	na
597	C34D4.14	na	Not tested	1.07	CE-CX:1.00	daf-12	protein modification; ubiquitin cycle;	intracellular;	ubiquitin-protein ligase activity;
598	C08D8.1	na	Not tested	1.07	CE-CX:1.00	daf-12	na	na	na
595	C24A1.3	na	Not tested	1.07	CE-PG:1.00	gsk-3	protein amino acid phosphorylation;	na	protein kinase activity; protein-tyrosine kinase activity; ATP binding;
588	T09F3.3	gpd-1	Not tested	1.07	DM-PI:1.00	sir-2.1	larval development (sensu Nematoda); glucose metabolic process; glycolysis; gonad development; embryonic development (sensu Metazoa); growth; positive regulation of body size;	cytoplasm;	glyceraldehyde-3-phosphate dehydrogenase (phosphorylating) activity; glyceraldehyde-3-phosphate dehydrogenase activity; NAD binding;
590	ZK652.6	na	NE	1.07	DM-PI:1.00	sir-2.1	na	na	zinc ion binding;
594	T01G9.6	kin-10	NE	1.07	DM-PI:1.00	sir-2.1	morphogenesis of an epithelium; larval development (sensu Nematoda); gametogenesis; locomotory behavior; embryonic development (sensu Metazoa); growth; positive regulation of growth rate; positive regulation of body size; post-embryonic body morphogenesis; hermaphrodite genitalia development;	protein kinase CK2 complex;	protein kinase CK2 regulator activity;
591	T22F3.11	na	NE	1.07	SC-GT:1.00	aak-2	transport;	nucleus; integral to membrane;	DNA binding; transporter activity;
593	W05B10.1	his-74	NE	1.07	SC-GT:1.00	aak-2	nucleosome assembly; chromosome organization and biogenesis (sensu Eukaryota); locomotory behavior; embryonic development (sensu Metazoa); positive regulation of growth rate;	nucleosome; nucleus;	DNA binding;
600	C46F4.2	acs-17	NE	1.06	CE-CX:1.00	daf-16	metabolic process; determination of adult life span;	na	catalytic activity;
601	Y66H1B.2	na	Not tested	1.06	CE-CX:1.00	daf-12 daf-16	gametogenesis; embryonic development (sensu Metazoa); post-embryonic body morphogenesis;	na	na
602	R11G11.14	na	Not tested	1.06	CE-CX:1.00	ptl-1	lipid metabolic process;	na	catalytic activity; carboxylic ester hydrolase activity;
603	Y51A2A.7	na	Not tested	1.06	CE-CX:1.00	daf-16	na	na	sugar binding;
599	K01A6.2	magi-1	Not tested	1.06	CE-GN:1.00	aak-2 gsk-3	na	na	protein binding;
604	R173.1	cah-5	Not tested	1.06	HS-CX:1.00	aak-2	one-carbon compound metabolic process;	na	carbonate dehydratase activity; zinc ion binding;
610	F36A4.7	ama-1	Not tested	1.05	CE-CX:0.59 CE-PG:0.41	aak-2 gsk-3	reproduction; transcription; transcription from RNA polymerase II promoter; spindle organization and biogenesis; gastrulation; embryonic development (sensu Metazoa); positive regulation of growth rate; embryonic cleavage;	nucleus; DNA-directed RNA polymerase II, core complex;	DNA binding; DNA-directed RNA polymerase activity;
605	H23N18.2	ugt-14	Not tested	1.05	CE-CX:1.00	daf-16	metabolic process;	na	transferase activity, transferring hexosyl groups;
607	F58E10.7	na	Not tested	1.05	CE-CX:1.00	daf-16	na	na	na
608	F57A8.1	na	NE	1.05	CE-CX:1.00	ptl-1	na	na	na
606	F33H1.2	gpd-4	Not tested	1.05	DM-PI:1.00	sir-2.1	larval development (sensu Nematoda); glucose metabolic process; glycolysis; gonad development; embryonic development (sensu Metazoa); growth; positive regulation of body size;	cytoplasm;	glyceraldehyde-3-phosphate dehydrogenase (phosphorylating) activity; glyceraldehyde-3-phosphate dehydrogenase activity; NAD binding;
609	T22F3.8	na	Not tested	1.05	SC-GT:1.00	aak-2	transport;	integral to membrane;	transporter activity;
611	T27C4.1	na	Not tested	1.04	CE-CX:1.00	daf-16	na	na	na
614	C28H8.3	na	Not tested	1.04	CE-CX:1.00	daf-12 daf-16	phosphate metabolic process;	cytoplasm;	magnesium ion binding; nucleic acid binding; helicase activity; inorganic diphosphatase activity; ATP binding; ATP-dependent helicase activity;
615	W07E11.2	flp-3	Not tested	1.04	CE-CX:1.00	daf-16	neuropeptide signaling pathway; negative regulation of action potential;	na	na
613	F46F6.2	na	NE	1.04	HS-LC:1.00	ptl-1	protein amino acid phosphorylation; signal transduction;	intracellular;	protein kinase activity; protein serine/threonine kinase activity; ATP binding; heat shock protein binding;
612	F52E1.13	na	Not tested	1.04	SC-CX:1.00	gsk-3	cell wall catabolic process;	na	na
616	Y4C6B.4	na	NE	1.04	SC-GT:1.00	aak-2	transport;	integral to membrane;	transporter activity;
617	Y22F5A.6	lys-3	Not tested	1.03	CE-CX:1.00	ptl-1 daf-16	peptidoglycan catabolic process; cell wall catabolic process;	na	lysozyme activity;
618	F13C5.6	gei-10	Not tested	1.03	CE-CX:1.00	ptl-1	na	na	na
621	K07C6.3	cyp-35B2	Not tested	1.03	CE-CX:1.00	ptl-1	electron transport;	na	monooxygenase activity; iron ion binding; heme binding;
624	Y47D3B.2	nlp-21	S	1.03	CE-CX:1.00	daf-16	na	na	na
623	F25H9.6	na	S	1.03	CE-GN:0.70 SC-CX:0.30	aak-2 gsk-3	larval development (sensu Nematoda); gametogenesis; growth; positive regulation of growth rate;	na	na
619	Y116A8C.16	rom-4	Not tested	1.03	CE-PG:1.00	aak-2 gsk-3	na	na	na
620	T25E12.4	na	NE	1.03	HS-LC:1.00	gsk-3	protein amino acid phosphorylation; intracellular signaling cascade;	na	protein kinase activity; protein serine/threonine kinase activity; ATP binding;
622	Y105C5B.21	jac-1	NE	1.03	HS-LC:1.00	gsk-3	na	na	binding;
625	C52B9.7	paf-2	Not tested	1.02	CE-CX:1.00	daf-16	reproduction; larval development (sensu Nematoda); gametogenesis; embryonic development (sensu Metazoa); lipid catabolic process;	2-acetyl-1-alkylglycerophosphocholine esterase complex;	catalytic activity; 1-alkyl-2-acetylglycerophosphocholine esterase activity;
628	Y57A10B.1	na	NE	1.02	CE-CX:1.00	daf-16	na	na	protein binding; zinc ion binding;
631	K10G6.3	sea-2	Not tested	1.02	CE-CX:1.00	daf-12 gsk-3	proteolysis; embryonic development (sensu Metazoa);	nucleus;	nucleic acid binding; metallopeptidase activity; zinc ion binding;
635	B0350.2	unc-44	NE	1.02	CE-CX:1.00	ptl-1	carbohydrate metabolic process; signal transduction; locomotory behavior; positive regulation of growth rate; positive regulation of locomotion; positive regulation of body size;	na	hydrolase activity, hydrolyzing O-glycosyl compounds; protein binding;
633	Y39G10AR.21	na	Not tested	1.02	CE-GN:1.00	aak-2 gsk-3	na	na	na
626	T05G5.5	na	Not tested	1.02	CE-PG:1.00	aak-2 gsk-3	na	na	ATP binding;
627	D1044.8	na	Not tested	1.02	CE-PG:1.00	gsk-3	protein amino acid phosphorylation;	na	protein kinase activity; protein serine/threonine kinase activity; binding; ATP binding;
629	K02D10.1	na	NE	1.02	CE-PG:1.00	aak-2 gsk-3	metabolic process;	na	catalytic activity; hydrolase activity; phosphoric monoester hydrolase activity;
632	Y87G2A.14	ndx-8	NE	1.02	CE-PG:1.00	sir-2.1	na	na	na
634	T05A7.6	na	Not tested	1.02	CE-PG:1.00	aak-2 gsk-3	protein amino acid phosphorylation;	na	protein kinase activity; ATP binding;
630	F49E8.7	na	NE	1.02	CE-YH:1.00	aak-2	embryonic development (sensu Metazoa);	na	na
637	T27D12.1	na	NE	1.01	CE-CX:0.43 CE-PG:0.34 SC-GT:0.23	sir-2.1 daf-16 aak-2	transport;	integral to membrane;	transporter activity;
638	C36A4.6	cyp-25A4	NE	1.01	CE-CX:1.00	daf-16	electron transport;	na	monooxygenase activity; iron ion binding; heme binding;
640	B0513.1	lin-66	Not tested	1.01	CE-CX:1.00	daf-12	na	na	na
642	F40E10.3	csq-1	Not tested	1.01	CE-CX:1.00	daf-16	na	na	calcium ion binding;
644	W03F11.1	na	NE	1.01	CE-CX:1.00	ptl-1	reproduction; chitin metabolic process;	extracellular region;	chitin binding;
645	F44G3.5	srxa-16	Not tested	1.01	CE-CX:1.00	daf-12 daf-16	G-protein coupled receptor protein signaling pathway;	integral to membrane;	rhodopsin-like receptor activity;
648	F57B1.7	na	E	1.01	CE-CX:1.00	daf-16	na	na	na
649	F10D2.6	ugt-37	Not tested	1.01	CE-CX:1.00	daf-16	metabolic process;	na	transferase activity, transferring hexosyl groups;
636	Y47D3A.26	smc-3	NE	1.01	CE-GN:0.65 CE-PG:0.35	aak-2 gsk-3	reproduction; morphogenesis of an epithelium; gametogenesis; locomotory behavior; determination of adult life span; embryonic development (sensu Metazoa); cuticular attachment to epithelium (sensu Nematoda); positive regulation of growth rate; hermaphrodite genitalia development; chromosome organization and biogenesis;	chromosome;	protein binding; ATP binding; ATPase activity;
647	F26E4.10	drsh-1	NE	1.01	CE-GN:1.00	aak-2 gsk-3	establishment of mitotic spindle orientation; cytokinesis; RNA processing; spindle organization and biogenesis; embryonic development (sensu Metazoa); embryonic cleavage;	intracellular;	RNA binding; double-stranded RNA binding; ribonuclease III activity;
641	C49H3.11	rps-2	NE	1.01	CE-PG:1.00	aak-2 gsk-3	reproduction; larval development (sensu Nematoda); translation; embryonic development (sensu Metazoa); growth;	intracellular; ribosome; small ribosomal subunit;	structural constituent of ribosome;
643	Y49A3A.5	cyn-1	NE	1.01	CE-PG:1.00	aak-2 gsk-3	protein folding;	na	na
646	F59F5.3	na	Not tested	1.01	CE-PG:1.00	aak-2	protein amino acid phosphorylation;	na	protein kinase activity; protein-tyrosine kinase activity; ATP binding;
639	T25G12.2	na	Not tested	1.01	SC-CX:1.00	sir-2.1	metabolic process;	na	oxidoreductase activity;
650	C05A9.1	pgp-5	Not tested	1.00	CE-CX:1.00	ptl-1	transport;	integral to membrane;	nucleotide binding; ATP binding; ATPase activity; nucleoside-triphosphatase activity; ATPase activity, coupled to transmembrane movement of substances;
652	F08D12.3	na	Not tested	1.00	CE-CX:1.00	ptl-1	na	na	na
653	F47C12.3	srh-223	Not tested	1.00	CE-CX:1.00	daf-12	na	membrane;	G-protein coupled receptor activity;
658	T28A11.2	na	NE	1.00	CE-CX:1.00	daf-16	na	na	na
655	F41D3.5	na	NE	1.00	CE-PG:1.00	aak-2 gsk-3	na	na	transferase activity, transferring groups other than amino-acyl groups;
656	F41D3.10	na	Not tested	1.00	CE-PG:1.00	aak-2 gsk-3	na	na	transferase activity, transferring groups other than amino-acyl groups;
659	Y40B10A.2	na	S	1.00	CE-PG:1.00	aak-2 gsk-3	na	na	O-methyltransferase activity; S-adenosylmethionine-dependent methyltransferase activity;
654	F25H5.1	tag-15	Not tested	1.00	HS-LC:1.00	daf-16	na	na	zinc ion binding;
661	M03A8.1	dhs-28	NE	1.00	HS-MS:1.00	gsk-3	metabolic process; positive regulation of growth rate;	na	sterol carrier activity; oxidoreductase activity;
662	Y110A7A.16	na	Not tested	1.00	HS-MS:1.00	gsk-3	na	na	na
663	W07E6.4	prp-21	Not tested	1.00	HS-MS:1.00	gsk-3	reproduction; morphogenesis of an epithelium; RNA processing; protein modification; embryonic development (sensu Metazoa); cuticular attachment to epithelium (sensu Nematoda); hermaphrodite genitalia development;	na	RNA binding;
664	C41G7.1	smn-1	NE	1.00	HS-MS:1.00	gsk-3	spliceosome assembly; larval development (sensu Nematoda); mRNA processing; gametogenesis; locomotory behavior; embryonic development (sensu Metazoa); growth; positive regulation of growth rate;	nucleus; cytoplasm;	nucleic acid binding; RNA binding;
665	F32D1.9	na	Not tested	1.00	HS-MS:1.00	gsk-3	embryonic development (sensu Metazoa);	na	na
666	Y54E10A.10	na	Not tested	1.00	HS-MS:1.00	gsk-3	reproduction;	na	na
667	R06F6.4	na	E	1.00	HS-MS:1.00	gsk-3	na	na	zinc ion binding;
668	K04G7.10	rnp-7	Not tested	1.00	HS-MS:1.00	gsk-3	reproduction; embryonic development (sensu Metazoa); hermaphrodite genitalia development;	na	nucleotide binding; nucleic acid binding;
669	Y38C1AA.11	prdx-6	Not tested	1.00	SC-CX:1.00	sir-2.1 gsk-3	na	na	na
651	C35A5.3	na	Not tested	1.00	SC-GT:1.00	aak-2	transport;	integral to membrane;	transporter activity;
657	ZK858.1	na	Not tested	1.00	SC-GT:1.00	aak-2	gametogenesis; embryonic development (sensu Metazoa); positive regulation of growth rate; hermaphrodite genitalia development;	na	nucleic acid binding; nucleotidyltransferase activity;
660	F10C2.7	na	Not tested	1.00	SC-GT:1.00	aak-2	transport;	integral to membrane;	transporter activity;
670	ZK1067.7	pqn-95	NE	0.99	CE-CX:1.00	ptl-1	embryonic development (sensu Metazoa);	na	na
671	F58F9.7	na	Not tested	0.99	CE-CX:1.00	daf-16	electron transport; fatty acid metabolic process; fatty acid beta-oxidation;	peroxisome;	acyl-CoA dehydrogenase activity; acyl-CoA oxidase activity; FAD binding;
672	F07D3.2	flp-6	NE	0.99	CE-CX:1.00	daf-16	neuropeptide signaling pathway; positive regulation of growth rate;	na	na
673	C14C6.2	na	Not tested	0.99	CE-CX:1.00	ptl-1	na	na	na
675	C01B10.5	hil-7	Not tested	0.99	CE-CX:1.00	ptl-1	nucleosome assembly;	nucleosome; nucleus;	DNA binding;
676	F18A12.8	na	NE	0.99	CE-CX:1.00	ptl-1	proteolysis;	membrane;	neprilysin activity; metallopeptidase activity; zinc ion binding;
677	C08E3.13	na	Not tested	0.99	CE-CX:1.00	ptl-1	na	na	na
678	F54D5.14	na	Not tested	0.99	CE-GN:1.00	aak-2 gsk-3	embryonic development (sensu Metazoa); chromosome organization and biogenesis;	chromosome;	ATP binding;
674	K11G9.5	na	Not tested	0.99	SC-GT:1.00	aak-2	transport;	integral to membrane;	transporter activity;
690	T09A5.9	na	NE	0.98	CE-CX:0.57 SC-CX:0.43	sir-2.1 gsk-3	reproduction; gametogenesis; locomotory behavior; embryonic development (sensu Metazoa); hermaphrodite genitalia development;	na	na
679	Y51A2A.4	na	Not tested	0.98	CE-CX:1.00	daf-16	embryonic development (sensu Metazoa);	na	na
681	F11A3.1	na	Not tested	0.98	CE-CX:1.00	daf-16	metabolic process;	na	catalytic activity;
684	T28D6.5	na	Not tested	0.98	CE-CX:1.00	ptl-1	na	na	na
688	C17B7.2	na	Not tested	0.98	CE-CX:1.00	daf-16	na	na	na
689	F35A5.1	na	Not tested	0.98	CE-CX:1.00	daf-12	na	na	na
686	R13G10.1	dpy-27	Not tested	0.98	CE-GN:1.00	aak-2 gsk-3	reproduction; larval development (sensu Nematoda); locomotory behavior; embryonic development (sensu Metazoa); oviposition; growth; positive regulation of growth rate; positive regulation of body size; dosage compensation, by hypoactivation of X chromosome; chromosome organization and biogenesis;	nuclear chromosome; nucleus; chromosome;	protein binding; ATP binding; ATPase activity; transcription regulator activity;
685	CC8.1	na	NE	0.98	CE-LC:0.57 CE-YH:0.43	gsk-3	na	na	na
683	F09E5.3	na	Not tested	0.98	CE-PG:1.00	aak-2 gsk-3	deoxyribonucleotide catabolic process;	cytoplasm;	deoxyribose-phosphate aldolase activity; lyase activity;
687	K07F5.4	kin-24	Not tested	0.98	CE-PG:1.00	gsk-3	protein amino acid phosphorylation; intracellular signaling cascade;	na	protein kinase activity; protein-tyrosine kinase activity; ATP binding;
680	W09D10.3	na	S	0.98	SC-CX:1.00	sir-2.1	larval development (sensu Nematoda); translation; growth; positive regulation of growth rate;	intracellular; ribosome;	structural constituent of ribosome;
682	B0303.15	na	NE	0.98	SC-CX:1.00	sir-2.1	larval development (sensu Nematoda); translation; embryonic development (sensu Metazoa); growth; positive regulation of growth rate;	intracellular; ribosome;	structural constituent of ribosome;
691	T01B11.4	tag-316	NE	0.97	CE-CX:1.00	ptl-1	transport;	mitochondrial inner membrane; membrane;	transporter activity; binding;
693	C10H11.4	ugt-28	NE	0.97	CE-CX:1.00	daf-16	metabolic process;	na	transferase activity, transferring hexosyl groups;
692	M106.1	mix-1	Not tested	0.97	CE-GN:1.00	aak-2 gsk-3	mitotic sister chromatid segregation; larval development (sensu Nematoda); mitotic chromosome condensation; embryonic development (sensu Metazoa); dosage compensation, by hypoactivation of X chromosome; chromosome organization and biogenesis;	chromosome, pericentric region; condensed chromosome; chromosome;	protein binding; ATP binding; ATPase activity; transcription regulator activity;
694	H05L14.1	na	NE	0.97	CE-PG:1.00	aak-2 gsk-3	protein amino acid phosphorylation;	na	protein kinase activity; ATP binding;
695	T22F3.10	na	Not tested	0.97	SC-GT:1.00	aak-2	na	na	na
698	T23G7.3	na	NE	0.96	CE-CX:1.00	daf-16	na	intracellular;	nucleic acid binding;
699	F49E2.4	na	Not tested	0.96	CE-CX:1.00	ptl-1	transport; oxygen transport;	na	binding; heme binding;
702	Y75B12B.8	na	Not tested	0.96	CE-CX:1.00	daf-16	na	na	na
703	T01G9.3	na	E	0.96	CE-CX:1.00	ptl-1	na	na	na
704	T12B5.6	fbxa-55	NE	0.96	CE-CX:1.00	daf-16	na	na	na
708	C44B7.6	na	NE	0.96	CE-CX:1.00	daf-16	amino acid transport;	membrane;	amino acid-polyamine transporter activity;
709	F31B12.2	na	Not tested	0.96	CE-CX:1.00	daf-12	na	na	na
706	F28B3.7	him-1	Not tested	0.96	CE-GN:1.00	aak-2 gsk-3	reproduction; larval development (sensu Nematoda); chromosome segregation; mitotic sister chromatid cohesion; locomotory behavior; response to UV; embryonic development; embryonic development (sensu Metazoa); response to X-ray; growth; hermaphrodite genitalia development; chromosome organization and biogenesis;	nuclear chromatin; nucleus; chromosome; cohesin complex;	DNA binding; protein binding; ATP binding; ATPase activity;
700	Y32B12A.3	na	Not tested	0.96	CE-PG:1.00	aak-2 gsk-3	na	na	O-methyltransferase activity; S-adenosylmethionine-dependent methyltransferase activity;
705	T27D1.1	cyn-9	Not tested	0.96	CE-PG:1.00	aak-2 gsk-3	protein folding;	na	na
696	C02F5.4	na	Not tested	0.96	HS-CX:1.00	ptl-1	na	na	na
697	T22F3.7	na	Not tested	0.96	SC-GT:1.00	aak-2	transport;	integral to membrane;	transporter activity;
701	T28D6.2	tba-7	NE	0.96	SC-GT:1.00	aak-2	microtubule-based movement; protein polymerization;	cytoplasm; microtubule; protein complex;	GTPase activity; structural molecule activity; GTP binding;
707	C52B9.1	cka-2	E	0.96	SC-MS:1.00	gsk-3	na	na	phosphopantetheine binding;
710	C28D4.2	cka-1	Not tested	0.95	CE-CX:0.62 SC-MS:0.38	daf-16 gsk-3	na	na	na
711	ZK1320.10	nlp-11	NE	0.95	CE-CX:1.00	daf-16	na	na	na
712	Y37A1B.10	srw-63	Not tested	0.95	CE-CX:1.00	daf-16	G-protein coupled receptor protein signaling pathway;	integral to membrane;	rhodopsin-like receptor activity;
713	K08B12.2	na	Not tested	0.95	CE-CX:1.00	daf-16	regulation of transcription, DNA-dependent; sex differentiation;	nucleus;	DNA binding; transcription factor activity;
714	JC8.8	na	NE	0.95	CE-CX:1.00	daf-16	na	na	na
715	ZK54.2	tps-1	Not tested	0.94	CE-CX:0.44 SC-CX:0.31 SC-MS:0.25	daf-16 gsk-3	trehalose biosynthetic process;	na	alpha,alpha-trehalose-phosphate synthase (UDP-forming) activity;
717	T07D10.4	clec-15	Not tested	0.94	CE-CX:1.00	ptl-1	na	na	sugar binding;
718	F55A12.4	dhs-2	NE	0.94	CE-CX:1.00	daf-16	metabolic process;	na	oxidoreductase activity;
719	F19F10.1	na	Not tested	0.94	CE-CX:1.00	daf-16	regulation of transcription, DNA-dependent;	nucleus;	DNA binding; transcription factor activity; sequence-specific DNA binding;
720	C35A5.2	ugt-33	Not tested	0.94	CE-CX:1.00	daf-16	metabolic process;	na	transferase activity, transferring hexosyl groups;
721	F27E5.3	na	Not tested	0.94	CE-CX:1.00	daf-12	na	na	na
722	Y51A2D.10	na	Not tested	0.94	CE-CX:1.00	daf-16	na	na	na
723	Y43F8A.3	na	NE	0.94	CE-CX:1.00	daf-16	na	na	catalytic activity;
724	K08H10.1	lea-1	Not tested	0.94	CE-CX:1.00	daf-16	response to stress;	na	na
726	C09H6.1	spr-4	NE	0.94	CE-CX:1.00	daf-12	na	nucleus;	nucleic acid binding; zinc ion binding;
716	F48E8.5	paa-1	NE	0.94	HS-CX:0.57 SC-MS:0.43	aak-2 gsk-3	reproduction; morphogenesis of an epithelium; larval development (sensu Nematoda); embryonic development (sensu Metazoa);	na	binding;
725	Y66D12A.22	tin-10	Not tested	0.94	SC-CX:1.00	sir-2.1	protein targeting to mitochondrion; locomotory behavior; embryonic development (sensu Metazoa); positive regulation of body size; hermaphrodite genitalia development; protein import into mitochondrial inner membrane;	mitochondrial intermembrane space protein transporter complex;	na
738	R09B5.11	na	Not tested	0.93	CE-CX:0.61 SC-CX:0.39	daf-16 gsk-3	transport; carbohydrate transport;	membrane; integral to membrane;	transporter activity; sugar porter activity; glucose transporter activity;
727	F09F7.7	na	NE	0.93	CE-CX:1.00	daf-16	embryonic development (sensu Metazoa);	na	na
728	F25B5.6	na	NE	0.93	CE-CX:1.00	daf-16	biosynthetic process; folic acid and derivative biosynthetic process;	na	tetrahydrofolylpolyglutamate synthase activity; ATP binding; ligase activity;
730	K01C8.9	nst-1	NE	0.93	CE-CX:1.00	daf-16	reproduction; larval development (sensu Nematoda); growth; positive regulation of growth rate; post-embryonic body morphogenesis; hermaphrodite genitalia development;	intracellular;	GTP binding;
732	C41G6.13	na	Not tested	0.93	CE-CX:1.00	daf-16	na	na	na
733	Y57G11C.20	na	Not tested	0.93	CE-CX:1.00	ptl-1	na	na	na
734	K09C8.3	nas-10	Not tested	0.93	CE-CX:1.00	daf-16	proteolysis;	na	metallopeptidase activity; astacin activity;
736	C36A4.2	cyp-25A2	NE	0.93	CE-CX:1.00	daf-16	electron transport;	na	monooxygenase activity; iron ion binding; heme binding;
737	F38H4.4	na	Not tested	0.93	CE-CX:1.00	daf-12	protein amino acid dephosphorylation;	na	phosphoprotein phosphatase activity; protein tyrosine phosphatase activity;
735	C27A2.1	na	Not tested	0.93	CE-GN:1.00	aak-2 gsk-3	chromosome organization and biogenesis;	chromosome;	ATP binding;
731	C04G2.2	na	NE	0.93	CE-PG:1.00	aak-2	protein amino acid phosphorylation;	na	protein kinase activity; protein serine/threonine kinase activity; ATP binding;
729	Y4C6B.3	na	NE	0.93	SC-GT:1.00	aak-2	transport;	integral to membrane;	transporter activity;
739	C36A4.1	cyp-25A1	NE	0.92	CE-CX:1.00	daf-16	electron transport;	na	monooxygenase activity; iron ion binding; heme binding;
740	C11E4.2	na	Not tested	0.92	CE-CX:1.00	daf-16	response to oxidative stress;	na	glutathione peroxidase activity;
741	F01D4.4	egl-21	Not tested	0.92	CE-CX:1.00	ptl-1	proteolysis;	na	carboxypeptidase A activity;
742	T22B11.4	na	Not tested	0.92	CE-CX:1.00	ptl-1	na	na	na
743	F32B5.6	na	Not tested	0.92	CE-CX:1.00	daf-16	embryonic development (sensu Metazoa);	na	na
744	R13A5.12	lpd-7	Not tested	0.92	CE-CX:1.00	daf-16	reproduction; larval development (sensu Nematoda); lipid metabolic process; gametogenesis; cell proliferation; embryonic development (sensu Metazoa); growth; positive regulation of growth rate; hermaphrodite genitalia development;	intracellular; nucleolus;	na
747	T06D8.1	na	Not tested	0.92	CE-CX:1.00	daf-12	na	na	na
748	F13G11.1	dmd-6	Not tested	0.92	CE-CX:1.00	daf-16	regulation of transcription, DNA-dependent; sex differentiation;	nucleus;	DNA binding; transcription factor activity;
750	F52B5.1	abts-1	Not tested	0.92	CE-CX:1.00	ptl-1	anion transport;	membrane; integral to membrane;	inorganic anion exchanger activity; anion exchanger activity;
746	Y49E10.2	glrx-5	NE	0.92	CE-PG:1.00	aak-2 gsk-3	electron transport; embryonic development (sensu Metazoa); osmoregulation; positive regulation of growth rate; negative regulation of body size; cell redox homeostasis;	na	electron carrier activity;
749	F55B12.1	ceh-24	NE	0.92	HS-LC:1.00	daf-12	regulation of transcription, DNA-dependent; embryonic development (sensu Metazoa); locomotion; negative regulation of body size; regulation of transcription;	nucleus;	DNA binding; transcription factor activity; sequence-specific DNA binding;
745	W02H5.8	na	Not tested	0.92	SC-CX:1.00	gsk-3	glycerol metabolic process;	na	glycerone kinase activity;
751	C26B9.1	na	Not tested	0.91	CE-CX:1.00	daf-12	na	na	na
758	C11H1.5	na	Not tested	0.91	CE-CX:1.00	ptl-1	na	na	na
759	F45C12.14	fbxb-5	Not tested	0.91	CE-CX:1.00	daf-12	na	na	na
761	W01A8.1	mdt-28	Not tested	0.91	CE-CX:1.00	daf-16	na	na	na
755	C25F6.2	dlg-1	Not tested	0.91	CE-GN:1.00	aak-2 gsk-3	larval development (sensu Nematoda); embryonic development; embryonic development (sensu Metazoa); growth; zonula adherens assembly;	adherens junction; zonula adherens;	guanylate kinase activity; protein binding;
757	C44C10.4	na	Not tested	0.91	CE-GN:1.00	aak-2 gsk-3	chromosome organization and biogenesis;	chromosome;	ATP binding;
760	Y57G11C.47	na	Not tested	0.91	CE-PG:0.75 SC-CX:0.25	aak-2 gsk-3	metabolic process;	na	catalytic activity;
752	Y40B10A.6	na	S	0.91	CE-PG:1.00	aak-2 gsk-3	na	na	O-methyltransferase activity; S-adenosylmethionine-dependent methyltransferase activity;
753	Y45F3A.9	na	Not tested	0.91	CE-PG:1.00	aak-2 gsk-3	RNA processing;	na	RNA binding; RNA methyltransferase activity;
754	M7.7	na	NE	0.91	CE-PG:1.00	aak-2	protein amino acid phosphorylation;	na	protein kinase activity; ATP binding;
756	K06H7.8	na	NE	0.91	CE-PG:1.00	aak-2 gsk-3	protein amino acid phosphorylation;	na	protein kinase activity; ATP binding;
762	Y71H2AM.11	na	Not tested	0.91	CE-PG:1.00	aak-2 gsk-3	proteolysis;	na	metallopeptidase activity; hydrolase activity; protein dimerization activity;
763	R09A8.3	tag-147	Not tested	0.90	CE-CX:1.00	daf-16	superoxide metabolic process;	na	superoxide dismutase activity; protein binding; metal ion binding;
764	M01A8.2	na	Not tested	0.90	CE-CX:1.00	ptl-1	na	na	na
765	T10B9.10	cyp-13A7	NE	0.90	CE-CX:1.00	daf-16	electron transport;	na	monooxygenase activity; iron ion binding; heme binding;
766	Y48A6B.13	spat-2	NE	0.90	CE-CX:1.00	daf-12	na	na	na
767	C13B9.1	na	E	0.90	CE-CX:1.00	ptl-1	na	na	na
769	R06C7.10	let-75	Not tested	0.90	CE-CX:1.00	ptl-1	larval development (sensu Nematoda); embryonic development (sensu Metazoa); growth;	myosin complex;	motor activity; ATP binding;
771	R02F11.1	na	E	0.90	CE-CX:1.00	ptl-1	na	na	na
773	F21C10.10	na	NE	0.90	CE-CX:1.00	daf-16	na	na	na
775	R11F4.1	na	NE	0.90	CE-CX:1.00	daf-16	carbohydrate metabolic process; glycerol-3-phosphate metabolic process;	na	glycerol kinase activity;
778	T01G1.2	na	NE	0.90	CE-CX:1.00	daf-16	na	na	na
777	F54B11.7	na	Not tested	0.90	CE-LC:0.55 CE-YH:0.45	aak-2	na	na	na
774	W03G9.4	app-1	Not tested	0.90	CE-PG:0.52 SC-CX:0.48	aak-2 gsk-3	proteolysis;	na	metalloexopeptidase activity;
768	F35E2.6	na	Not tested	0.90	CE-PG:1.00	aak-2 gsk-3	na	na	transferase activity, transferring groups other than amino-acyl groups;
772	F31C3.1	cyn-5	NE	0.90	CE-PG:1.00	aak-2 gsk-3	protein folding;	na	na
776	T24H7.3	na	E	0.90	CE-YH:0.65 CE-LC:0.35	gsk-3	embryonic development (sensu Metazoa);	na	na
770	T04D1.3	unc-57	S	0.90	HS-CX:1.00	ptl-1	na	cytoplasm;	protein binding;
782	T11F9.11	dhs-19	Not tested	0.89	CE-CX:1.00	daf-16	metabolic process;	na	oxidoreductase activity;
784	F38B2.1	ifa-1	NE	0.89	CE-CX:1.00	ptl-1	larval development (sensu Nematoda); embryonic development (sensu Metazoa); growth; positive regulation of growth rate;	na	structural molecule activity;
786	E01G4.5	na	Not tested	0.89	CE-CX:1.00	daf-16	transport;	na	serine-type endopeptidase inhibitor activity; transporter activity; binding;
787	F58F9.1	na	NE	0.89	CE-CX:1.00	ptl-1	na	na	na
788	F36D3.9	cpr-2	Not tested	0.89	CE-CX:1.00	daf-16	proteolysis;	na	cysteine-type endopeptidase activity; cysteine-type peptidase activity;
790	Y47H9C.5	dnj-27	NE	0.89	CE-CX:1.00	daf-16	electron transport; protein folding;	na	electron carrier activity; heat shock protein binding; unfolded protein binding;
791	R08F11.4	na	NE	0.89	CE-CX:1.00	daf-16	na	na	S-adenosylmethionine-dependent methyltransferase activity;
793	F40H3.1	na	NE	0.89	CE-CX:1.00	daf-16	na	na	na
794	C54F6.13	nhx-3	NE	0.89	CE-CX:1.00	daf-12	sodium ion transport; regulation of pH;	integral to membrane;	solute:hydrogen antiporter activity; sodium:hydrogen antiporter activity;
795	K11D9.2	sca-1	NE	0.89	CE-CX:1.00	daf-12	reproduction; larval development (sensu Nematoda); cation transport; calcium ion transport; calcium ion homeostasis; metabolic process; determination of adult life span; embryonic development; embryonic development (sensu Metazoa); osmoregulation; unfolded protein response; growth; dauer larval development;	endoplasmic reticulum; membrane; integral to membrane; nuclear envelope-endoplasmic reticulum network;	catalytic activity; calcium-transporting ATPase activity; ATP binding; ATPase activity, coupled to transmembrane movement of ions, phosphorylative mechanism; hydrolase activity, acting on acid anhydrides, catalyzing transmembrane movement of substances; chromatin DNA binding;
796	E01G4.3	na	NE	0.89	CE-CX:1.00	daf-16	na	na	na
797	F49E11.6	na	Not tested	0.89	CE-CX:1.00	daf-16	na	extracellular region;	na
798	F11G11.2	gst-7	S	0.89	CE-CX:1.00	daf-16	na	na	na
799	T01B6.3	na	Not tested	0.89	CE-CX:1.00	daf-16	na	na	na
783	F14B6.5	na	NE	0.89	CE-PG:1.00	aak-2 gsk-3	na	na	transferase activity, transferring groups other than amino-acyl groups;
785	W01B6.2	na	NE	0.89	CE-PG:1.00	aak-2	protein amino acid phosphorylation;	na	protein kinase activity; protein serine/threonine kinase activity; ATP binding;
789	R74.7	na	NE	0.89	CE-PG:1.00	aak-2 gsk-3	na	na	na
792	C09B8.7	pak-1	Not tested	0.89	HS-LC:1.00	daf-16	protein amino acid phosphorylation;	na	protein kinase activity; protein serine/threonine kinase activity; ATP binding;
779	C33F10.12	na	NE	0.89	SC-CX:1.00	sir-2.1 gsk-3	transport;	membrane;	binding;
780	F01G4.6	na	NE	0.89	SC-CX:1.00	sir-2.1 gsk-3	larval development (sensu Nematoda); transport; embryonic development (sensu Metazoa); growth; positive regulation of growth rate; hermaphrodite genitalia development;	membrane;	binding;
781	D1025.2	na	Not tested	0.89	SC-CX:1.00	sir-2.1	glycine catabolic process;	glycine cleavage complex;	na
801	F12B6.1	abt-2	Not tested	0.88	CE-CX:1.00	daf-12	na	na	nucleotide binding; ATP binding; ATPase activity; nucleoside-triphosphatase activity;
805	ZC410.5	na	E	0.88	CE-CX:1.00	daf-16	na	na	na
806	F18E3.7	na	Not tested	0.88	CE-CX:1.00	daf-16	electron transport; embryonic development (sensu Metazoa);	na	D-amino-acid oxidase activity; oxidoreductase activity;
807	T10A3.1	unc-10	Not tested	0.88	CE-CX:1.00	ptl-1	intracellular protein transport; mating behavior; locomotory behavior; synaptic vesicle priming; defecation; positive regulation of synaptic transmission, cholinergic; locomotion; positive regulation of body size; regulation of pharyngeal pumping; positive regulation of synaptic transmission;	axon; presynaptic active zone;	protein binding; protein C-terminus binding; zinc ion binding; Rab GTPase binding;
808	F09G2.5	na	Not tested	0.88	CE-CX:1.00	ptl-1	transport; ion transport;	membrane; integral to membrane; postsynaptic membrane;	GABA-A receptor activity; extracellular ligand-gated ion channel activity; neurotransmitter receptor activity;
809	F11C1.5	na	Not tested	0.88	CE-CX:1.00	daf-12	translation;	intracellular; ribosome;	structural constituent of ribosome; ATP binding; ATPase activity;
810	C14C10.3	ril-2	NE	0.88	CE-CX:1.00	daf-16	reproduction; larval development (sensu Nematoda); embryonic development (sensu Metazoa); growth; positive regulation of growth rate;	na	na
811	C08B11.1	zyg-11	Not tested	0.88	CE-CX:1.00	ptl-1	cytokinesis; meiosis; embryonic development; embryonic development (sensu Metazoa); embryonic cleavage; hermaphrodite genitalia development;	na	binding; protein binding;
812	W07E11.3	flp-2	NE	0.88	CE-CX:1.00	daf-16	larval development (sensu Nematoda); embryonic development (sensu Metazoa); growth; positive regulation of growth rate;	na	na
814	C41H7.7	clec-3	NE	0.88	CE-CX:1.00	ptl-1	na	na	sugar binding;
815	T23B3.6	na	NE	0.88	CE-CX:1.00	ptl-1	na	na	na
800	H06I04.3	na	NE	0.88	CE-PG:1.00	aak-2 gsk-3	reproduction; larval development (sensu Nematoda); embryonic development (sensu Metazoa); growth; positive regulation of growth rate;	na	na
802	Y48E1A.1	na	Not tested	0.88	CE-PG:1.00	aak-2	transcription;	nucleus;	DNA binding; DNA-directed RNA polymerase activity;
803	Y53F4B.15	asc-1	NE	0.88	HS-LC:1.00	daf-12	dauer larval development; regulation of transcription;	nucleus;	zinc ion binding; transcriptional activator activity; transcription regulator activity;
804	Y54G11A.9	na	Not tested	0.88	SC-CX:1.00	sir-2.1	na	na	na
813	T05F1.8	na	NE	0.88	SC-CX:1.00	sir-2.1 gsk-3	transport;	membrane;	binding;
817	W05H9.1	na	S	0.87	CE-CX:1.00	daf-16	na	na	na
818	Y44A6C.1	na	Not tested	0.87	CE-CX:1.00	daf-16	na	na	na
819	F15E6.3	na	S	0.87	CE-CX:1.00	daf-16	reproduction;	na	na
821	W04G3.8	na	Not tested	0.87	CE-CX:1.00	ptl-1	larval development (sensu Nematoda); locomotory behavior; positive regulation of growth rate; locomotion;	na	na
822	T07F12.4	na	Not tested	0.87	CE-CX:1.00	daf-16	protein amino acid phosphorylation;	na	protein kinase activity; protein serine/threonine kinase activity; ATP binding;
825	C50C3.8	bath-42	NE	0.87	CE-CX:1.00	ptl-1	na	na	protein binding;
826	C37E2.1	na	Not tested	0.87	CE-CX:1.00	ptl-1	tricarboxylic acid cycle; metabolic process;	mitochondrion;	isocitrate dehydrogenase (NAD+) activity; oxidoreductase activity;
823	F49E8.6	na	Not tested	0.87	CE-LC:1.00	aak-2	na	na	na
820	Y40B10A.7	na	Not tested	0.87	CE-PG:1.00	aak-2 gsk-3	na	na	O-methyltransferase activity; S-adenosylmethionine-dependent methyltransferase activity;
824	Y51H4A.17	sta-1	NE	0.87	HS-LC:1.00	daf-12	regulation of transcription, DNA-dependent; signal transduction; intracellular signaling cascade;	nucleus;	DNA binding; transcription factor activity; signal transducer activity; calcium ion binding;
827	Y57E12AL.5	mdt-6	S	0.87	HS-LC:1.00	daf-12	embryonic development (sensu Metazoa); regulation of transcription;	nucleus;	transcription regulator activity;
816	C26E6.6	na	Not tested	0.87	SC-CX:1.00	sir-2.1	reproduction; larval development (sensu Nematoda); translation; embryonic development (sensu Metazoa); growth; positive regulation of growth rate;	intracellular; ribosome;	structural constituent of ribosome;
828	F26G1.2	na	Not tested	0.86	CE-CX:1.00	daf-16	na	na	na
829	6R55.1	na	Not tested	0.86	CE-CX:1.00	daf-16	na	na	na
830	K06B9.1	cyp-25A6	Not tested	0.86	CE-CX:1.00	daf-16	electron transport;	na	monooxygenase activity; iron ion binding; heme binding;
831	R07E5.10	pdcd-2	Not tested	0.86	CE-CX:1.00	daf-16	larval development (sensu Nematoda); apoptosis; gametogenesis; embryonic development (sensu Metazoa); growth; positive regulation of growth rate; hermaphrodite genitalia development;	cytoplasm;	zinc ion binding;
833	C28F5.4	na	Not tested	0.86	CE-CX:1.00	daf-12	proteolysis;	na	metalloendopeptidase activity;
834	F13D12.7	gpb-1	Not tested	0.86	CE-CX:1.00	gsk-3	reproduction; establishment of mitotic spindle orientation; locomotory behavior; embryonic development; embryonic development (sensu Metazoa); pronuclear migration; negative regulation of locomotion; regulation of oviposition;	heterotrimeric G-protein complex;	na
836	ZK1058.2	pat-3	Not tested	0.86	CE-CX:1.00	gsk-3	reproduction; cell adhesion; cell-matrix adhesion; locomotory behavior; determination of adult life span; embryonic development (sensu Metazoa); cell migration;	integrin complex;	na
838	C37C3.8	tag-253	Not tested	0.86	CE-CX:1.00	daf-16	na	na	na
839	T01E8.1	na	Not tested	0.86	CE-CX:1.00	daf-16	na	na	na
840	C54D1.3	ist-1	Not tested	0.86	CE-CX:1.00	ptl-1	na	na	na
842	F26A3.4	na	NE	0.86	CE-CX:1.00	ptl-1	protein amino acid dephosphorylation;	na	phosphoprotein phosphatase activity; protein tyrosine/serine/threonine phosphatase activity;
846	C53B4.8	na	Not tested	0.86	CE-CX:1.00	daf-16	na	na	na
848	F36F2.2	na	NE	0.86	CE-CX:1.00	daf-16	na	na	na
843	F21D5.7	na	NE	0.86	CE-GN:1.00	aak-2 gsk-3	reproduction; larval development (sensu Nematoda); protein targeting; SRP-dependent cotranslational protein targeting to membrane;	signal recognition particle (sensu Eukaryota);	nucleotide binding; RNA binding; GTP binding; nucleoside-triphosphatase activity;
847	W07E6.1	na	NE	0.86	CE-GN:1.00	aak-2 gsk-3	reproduction; larval development (sensu Nematoda); gametogenesis; embryonic development (sensu Metazoa); growth; positive regulation of growth rate; negative regulation of body size; positive regulation of embryonic development;	na	na
835	F45G2.9	na	NE	0.86	CE-PG:1.00	aak-2 gsk-3	na	na	na
837	C25F6.4	na	Not tested	0.86	CE-PG:1.00	gsk-3	protein amino acid phosphorylation; cell adhesion;	na	protein kinase activity; protein-tyrosine kinase activity; ATP binding;
849	F56E3.4	fax-1	NE	0.86	HS-LC:1.00	daf-12	regulation of transcription, DNA-dependent;	nucleus;	DNA binding; transcription factor activity; ligand-dependent nuclear receptor activity; zinc ion binding; sequence-specific DNA binding;
844	C37H5.13	na	Not tested	0.86	SC-CX:0.52 CE-PG:0.48	sir-2.1 gsk-3	acyl-CoA metabolic process;	na	acyl-CoA thioesterase activity;
841	Y38C1AA.3	na	Not tested	0.86	SC-CX:1.00	gsk-3	metabolic process;	na	catalytic activity;
845	W09G3.2	na	NE	0.86	SC-CX:1.00	gsk-3	na	na	na
832	R05G6.10	na	NE	0.86	SC-MS:1.00	gsk-3	intracellular signaling cascade; small GTPase mediated signal transduction; regulation of small GTPase mediated signal transduction;	intracellular;	guanyl-nucleotide exchange factor activity;
850	R02C2.3	tag-40	Not tested	0.85	CE-CX:1.00	daf-16	na	na	na
851	D1014.8	spr-1	Not tested	0.85	CE-CX:1.00	sir-2.1	regulation of transcription, DNA-dependent; regulation of transcription;	nucleus;	DNA binding; transcription factor activity; zinc ion binding; sequence-specific DNA binding;
852	B0361.9	na	NE	0.85	CE-CX:1.00	daf-16	na	na	na
854	T20B3.1	na	Not tested	0.85	CE-CX:1.00	daf-16	na	na	acyltransferase activity;
856	R13D11.4	na	Not tested	0.85	CE-CX:1.00	daf-16	na	na	na
857	T19H12.10	ugt-11	Not tested	0.85	CE-CX:1.00	daf-16	metabolic process;	na	transferase activity, transferring hexosyl groups;
862	K07A1.11	rba-1	NE	0.85	CE-CX:1.00	sir-2.1	reproduction; gastrulation (sensu Protostomia); locomotory behavior; embryonic development; embryonic development (sensu Metazoa); hermaphrodite genitalia development;	na	na
863	C37H5.6	na	Not tested	0.85	CE-CX:1.00	daf-16	purine nucleotide biosynthetic process; gametogenesis; locomotory behavior; embryonic development (sensu Metazoa); positive regulation of growth rate; negative regulation of vulval development (sensu Nematoda); hermaphrodite genitalia development;	na	adenylosuccinate synthase activity; GTP binding;
858	F37C12.3	na	Not tested	0.85	CE-GN:0.56 SC-CX:0.44	sir-2.1 aak-2	larval development (sensu Nematoda); fatty acid biosynthetic process; gametogenesis; embryonic development (sensu Metazoa); growth; positive regulation of growth rate; positive regulation of body size;	na	acyl carrier activity; phosphopantetheine binding; cofactor binding;
855	C35E7.10	na	NE	0.85	CE-PG:1.00	aak-2	protein amino acid phosphorylation; intracellular signaling cascade;	na	protein kinase activity; protein-tyrosine kinase activity; ATP binding;
861	C06A8.1	na	NE	0.85	CE-PG:1.00	sir-2.1	methionine metabolic process; positive regulation of growth rate;	na	methylenetetrahydrofolate reductase (NADPH) activity;
864	R03G8.4	na	Not tested	0.85	CE-PG:1.00	aak-2 gsk-3	proteolysis;	na	membrane alanyl aminopeptidase activity; metallopeptidase activity; zinc ion binding;
865	R06C7.8	bub-1	Not tested	0.85	CE-PG:1.00	aak-2 gsk-3	reproduction; cytokinesis; morphogenesis of an epithelium; larval development (sensu Nematoda); protein amino acid phosphorylation; gametogenesis; locomotory behavior; embryonic development (sensu Metazoa); embryonic cleavage; hermaphrodite genitalia development;	na	protein kinase activity; protein serine/threonine kinase activity; ATP binding;
853	F40A3.3	na	NE	0.85	SC-CX:1.00	gsk-3	na	na	na
859	ZK524.3	lrs-2	NE	0.85	SC-CX:1.00	sir-2.1	reproduction; tRNA aminoacylation for protein translation; leucyl-tRNA aminoacylation; embryonic development (sensu Metazoa); positive regulation of growth rate;	na	aminoacyl-tRNA ligase activity; leucine-tRNA ligase activity; ATP binding;
860	Y113G7A.9	dcs-1	NE	0.85	SC-CX:1.00	gsk-3	reproduction; DNA repair; embryonic development (sensu Metazoa); molting cycle (sensu Protostomia and Nematoda); defecation; positive regulation of growth rate;	na	na
866	B0546.4	na	NE	0.84	CE-CX:1.00	ptl-1	na	na	na
868	F15D3.6	na	Not tested	0.84	CE-CX:1.00	daf-16	positive regulation of growth rate;	na	na
871	F28B3.1	na	Not tested	0.84	CE-CX:1.00	gsk-3	metabolic process; embryonic development (sensu Metazoa);	na	catalytic activity; cysteine protease inhibitor activity;
873	Y60C6A.1	na	Not tested	0.84	CE-CX:1.00	daf-16	na	na	na
875	T09E8.2	him-17	NE	0.84	CE-CX:1.00	sir-2.1	meiotic recombination; embryonic development (sensu Metazoa); meiotic chromosome segregation;	nuclear chromatin; vesicle membrane;	chromatin binding; structural molecule activity; calcium ion binding;
877	ZC443.4	na	Not tested	0.84	CE-CX:1.00	daf-16	na	na	na
878	H16D19.1	clec-13	NE	0.84	CE-CX:1.00	ptl-1	na	na	sugar binding;
879	VC5.4	mys-1	Not tested	0.84	CE-CX:1.00	sir-2.1	morphogenesis of an epithelium; larval development (sensu Nematoda); chromatin assembly or disassembly; embryonic development (sensu Metazoa); positive regulation of growth rate; negative regulation of vulval development (sensu Nematoda); post-embryonic body morphogenesis;	chromatin; nucleus;	chromatin binding;
880	F53F1.5	na	NE	0.84	CE-CX:1.00	ptl-1	na	na	na
882	K07C11.7	na	Not tested	0.84	CE-CX:1.00	ptl-1	na	na	hydrolase activity;
876	C06E8.3	prk-1	NE	0.84	CE-PG:1.00	gsk-3	protein amino acid phosphorylation;	na	protein kinase activity; protein serine/threonine kinase activity; ATP binding;
867	F32A6.4	ags-3	NE	0.84	DM-PI:1.00	daf-12	signal transduction;	na	GTPase activator activity; binding;
872	F33H2.3	na	Not tested	0.84	HS-LC:1.00	daf-12	na	na	na
874	Y71F9AL.18	pme-1	Not tested	0.84	HS-LC:1.00	daf-12	DNA metabolic process; DNA repair; protein amino acid ADP-ribosylation;	nucleus;	DNA binding; NAD+ ADP-ribosyltransferase activity; zinc ion binding;
869	H32C10.1	na	Not tested	0.84	SC-CX:1.00	sir-2.1	proteolysis; metabolic process; hermaphrodite genitalia development;	membrane;	serine-type peptidase activity; hydrolase activity;
870	H17B01.1	na	S	0.84	SC-CX:1.00	gsk-3	transport; carbohydrate transport;	membrane; integral to membrane;	transporter activity; sugar porter activity;
881	B0205.7	kin-3	Not tested	0.84	SC-MS:1.00	sir-2.1 aak-2	reproduction; protein amino acid phosphorylation; embryonic development (sensu Metazoa);	na	protein kinase activity; protein serine/threonine kinase activity; ATP binding;
883	R151.2	na	NE	0.84	SC-MS:1.00	gsk-3	nucleoside metabolic process; ribonucleoside monophosphate biosynthetic process; nucleotide biosynthetic process; embryonic development (sensu Metazoa);	na	ribose phosphate diphosphokinase activity; lipoate-protein ligase B activity;
884	T25D10.3	spp-11	Not tested	0.83	CE-CX:1.00	daf-16	na	na	na
886	C03D6.3	cel-1	NE	0.83	CE-CX:1.00	sir-2.1	reproduction; morphogenesis of an epithelium; larval development (sensu Nematoda); mRNA capping; mRNA processing; protein amino acid dephosphorylation; gametogenesis; locomotory behavior; embryonic development (sensu Metazoa); molting cycle (sensu Protostomia and Nematoda); growth; positive regulation of growth rate; positive regulation of locomotion; positive regulation of body size; post-embryo…	intracellular;	nucleic acid binding; mRNA guanylyltransferase activity; phosphoprotein phosphatase activity; protein tyrosine/serine/threonine phosphatase activity; RNA-dependent ATPase activity;
887	F45E4.4	tag-199	Not tested	0.83	CE-CX:1.00	ptl-1	na	na	na
888	Y69H2.3	na	Not tested	0.83	CE-CX:1.00	daf-16	na	na	na
890	E04F6.9	na	NE	0.83	CE-CX:1.00	daf-16	na	na	na
891	F14F4.3	mrp-5	Not tested	0.83	CE-CX:1.00	daf-16	larval development (sensu Nematoda); transport; osmoregulation; cuticular attachment to epithelium (sensu Nematoda); positive regulation of growth rate; positive regulation of locomotion;	integral to membrane;	nucleotide binding; ATP binding; ATPase activity; nucleoside-triphosphatase activity; ATPase activity, coupled to transmembrane movement of substances;
892	F09F3.6	na	Not tested	0.83	CE-CX:1.00	ptl-1	na	na	na
894	F36H1.6	alh-3	Not tested	0.83	CE-CX:1.00	ptl-1	one-carbon compound metabolic process; metabolic process; biosynthetic process; 10-formyltetrahydrofolate catabolic process;	cytoplasm;	formyltetrahydrofolate dehydrogenase activity; oxidoreductase activity; hydroxymethyl-, formyl- and related transferase activity; cofactor binding;
896	K09F6.6	na	Not tested	0.83	CE-CX:1.00	ptl-1	gametogenesis; embryonic development (sensu Metazoa);	na	na
899	M60.7	na	Not tested	0.83	CE-CX:1.00	daf-16	intracellular signaling cascade;	na	na
900	ZK1248.16	lec-5	Not tested	0.83	CE-CX:1.00	daf-16	na	na	sugar binding;
902	F35G12.1	na	NE	0.83	CE-CX:1.00	daf-16	fatty acid biosynthetic process;	na	malonyl-CoA decarboxylase activity;
903	F14F11.2	na	Not tested	0.83	CE-CX:1.00	ptl-1	gametogenesis; locomotory behavior; embryonic development (sensu Metazoa); positive regulation of growth rate;	na	na
904	Y57A10C.6	na	NE	0.83	CE-CX:1.00	daf-16	na	na	na
905	F09C8.2	na	Not tested	0.83	CE-CX:1.00	ptl-1	na	na	na
906	F16B4.5	na	NE	0.83	CE-CX:1.00	daf-16	na	na	na
910	C49F8.2	na	Not tested	0.83	CE-CX:1.00	daf-12	na	na	na
912	W07G4.6	srr-1	Not tested	0.83	CE-CX:1.00	daf-16	na	na	na
913	T04D1.4	tag-192	Not tested	0.83	CE-CX:1.00	gsk-3	chromatin assembly or disassembly;	chromatin; nucleus;	nucleic acid binding; DNA binding; chromatin binding; helicase activity; ATP binding;
897	T03F6.3	na	Not tested	0.83	CE-PG:1.00	aak-2	carbohydrate metabolic process; N-acetylglucosamine metabolic process;	na	glucosamine-6-phosphate deaminase activity;
901	C48B4.2	rom-2	Not tested	0.83	CE-PG:1.00	aak-2	na	na	calcium ion binding;
908	Y38A8.1	ndx-3	NE	0.83	CE-PG:1.00	sir-2.1	na	na	na
909	C50D2.2	na	S	0.83	CE-PG:1.00	aak-2 gsk-3	transport; amino acid transport;	membrane;	amino acid-polyamine transporter activity;
911	K09H11.7	na	Not tested	0.83	CE-PG:1.00	sir-2.1 aak-2	metabolic process;	na	catalytic activity; hydrolase activity; phosphoric monoester hydrolase activity;
898	C32F10.6	nhr-2	Not tested	0.83	CE-YH:1.00	aak-2	larval development (sensu Nematoda); regulation of transcription, DNA-dependent; chromosome segregation; locomotory behavior; embryonic development (sensu Metazoa); growth;	nucleus;	DNA binding; transcription factor activity; ligand-dependent nuclear receptor activity; zinc ion binding; sequence-specific DNA binding;
889	Y49E10.1	rpt-6	S	0.83	HS-LC:1.00	daf-12	larval development (sensu Nematoda); locomotory behavior; embryonic development (sensu Metazoa); protein catabolic process; growth;	nucleus; cytoplasm;	nucleotide binding; ATP binding; hydrolase activity; nucleoside-triphosphatase activity;
914	B0025.2	csn-2	Not tested	0.83	HS-LC:1.00	daf-12	reproduction; establishment of mitotic spindle orientation; cytokinesis; embryonic development (sensu Metazoa); oviposition; positive regulation of growth rate; embryonic cleavage;	na	binding;
885	F01G10.1	na	NE	0.83	SC-CX:0.51 SC-MS:0.49	sir-2.1 gsk-3	larval development (sensu Nematoda); embryonic development (sensu Metazoa); osmoregulation; growth; positive regulation of growth rate;	na	transketolase activity;
893	R151.6	na	Not tested	0.83	SC-CX:1.00	gsk-3	na	na	na
895	Y116A8C.27	na	Not tested	0.83	SC-CX:1.00	sir-2.1	na	na	na
907	T03F1.2	coq-4	Not tested	0.83	SC-CX:1.00	gsk-3	determination of adult life span;	na	na
916	F02C12.5	cyp-13B1	Not tested	0.82	CE-CX:1.00	daf-16	electron transport;	na	monooxygenase activity; iron ion binding; heme binding;
917	T10B5.8	na	Not tested	0.82	CE-CX:1.00	daf-16	electron transport;	na	oxidoreductase activity;
919	C54G4.9	na	NE	0.82	CE-CX:1.00	sir-2.1	embryonic development (sensu Metazoa);	na	na
920	F16B4.7	na	Not tested	0.82	CE-CX:1.00	daf-16	na	na	na
921	T28H11.8	na	Not tested	0.82	CE-CX:1.00	daf-16	na	na	na
922	T23D8.3	na	NE	0.82	CE-CX:1.00	daf-16	larval development (sensu Nematoda); embryonic development (sensu Metazoa); growth; positive regulation of growth rate;	na	na
924	VC5.3	npa-1	NE	0.82	CE-CX:1.00	ptl-1	negative regulation of vulval development (sensu Nematoda);	na	na
925	C53B7.2	na	Not tested	0.82	CE-CX:1.00	ptl-1	na	na	na
926	B0213.15	cyp-34A9	Not tested	0.82	CE-CX:1.00	daf-16	electron transport; determination of adult life span;	na	monooxygenase activity; iron ion binding; heme binding;
927	DY3.6	mfb-1	NE	0.82	CE-CX:1.00	daf-16	proteolysis; dauer larval development;	na	aspartic-type endopeptidase activity;
928	R05G6.4	na	NE	0.82	CE-CX:1.00	sir-2.1	na	na	na
930	C33H5.8	na	E	0.82	CE-CX:1.00	sir-2.1	na	na	binding;
931	F25C8.3	na	Not tested	0.82	CE-CX:1.00	ptl-1	positive regulation of locomotion;	na	na
932	F59E11.7	na	Not tested	0.82	CE-CX:1.00	daf-16	na	na	na
915	M106.4	na	Not tested	0.82	CE-PG:1.00	aak-2	purine nucleotide biosynthetic process; GMP biosynthetic process; glutamine metabolic process; tRNA processing; biosynthetic process;	cytoplasm;	catalytic activity; GMP synthase (glutamine-hydrolyzing) activity; tRNA (5-methylaminomethyl-2-thiouridylate)-methyltransferase activity; ATP binding;
923	F37C4.3	na	NE	0.82	CE-PG:1.00	aak-2 gsk-3	na	na	transferase activity, transferring groups other than amino-acyl groups;
929	F10B5.5	pch-2	NE	0.82	HS-LC:1.00	daf-12	embryonic development (sensu Metazoa);	na	nucleotide binding; ATP binding; nucleoside-triphosphatase activity;
918	D2089.5	gbh-1	NE	0.82	SC-CX:1.00	gsk-3	electron transport;	na	oxidoreductase activity;
933	K03C7.1	na	Not tested	0.81	CE-CX:1.00	ptl-1	na	na	na
935	C08B6.9	aos-1	S	0.81	CE-CX:1.00	sir-2.1	larval development (sensu Nematoda); oocyte construction; embryonic development (sensu Metazoa); growth; positive regulation of embryonic development;	na	catalytic activity;
936	T05A8.4	na	NE	0.81	CE-CX:1.00	ptl-1	proteolysis;	membrane;	neprilysin activity; metallopeptidase activity; zinc ion binding;
939	C01G6.7	na	NE	0.81	CE-CX:1.00	daf-16	metabolic process;	na	catalytic activity;
940	C23H3.5	na	NE	0.81	CE-CX:1.00	sir-2.1	gametogenesis; embryonic development (sensu Metazoa); positive regulation of growth rate; positive regulation of locomotion; hermaphrodite genitalia development;	na	na
941	F53A3.4	pqn-41	Not tested	0.81	CE-CX:1.00	gsk-3	na	na	na
942	T27F6.8	na	Not tested	0.81	CE-CX:1.00	daf-16	na	na	na
943	B0218.2	na	Not tested	0.81	CE-CX:1.00	daf-16	na	na	amidase activity;
944	T14F9.4	peb-1	Not tested	0.81	CE-CX:1.00	daf-12	hindgut morphogenesis; locomotory behavior; organ morphogenesis; osmoregulation; hermaphrodite genitalia development;	nucleus;	DNA binding;
945	W09C2.3	mca-1	Not tested	0.81	CE-CX:1.00	daf-12	cation transport; calcium ion transport; locomotory behavior; metabolic process; positive regulation of growth rate;	membrane;	catalytic activity; calcium-transporting ATPase activity; calcium ion binding; ATP binding; calcium ion transporter activity; ATPase activity, coupled to transmembrane movement of ions, phosphorylative mechanism; hydrolase activity, acting on acid anhydrides, catalyzing transmembrane movement of substances;
946	T27E9.7	na	NE	0.81	CE-CX:1.00	daf-16	na	na	nucleotide binding; ATP binding; ATPase activity; nucleoside-triphosphatase activity;
947	F40F4.7	na	Not tested	0.81	CE-CX:1.00	daf-16	na	na	N-acetyltransferase activity;
950	C24A11.2	na	Not tested	0.81	CE-CX:1.00	daf-16	na	na	na
951	K07E1.1	na	Not tested	0.81	CE-CX:1.00	daf-16	na	na	na
952	C40C9.5	nlg-1	S	0.81	CE-CX:1.00	daf-12	na	na	catalytic activity;
953	C06A8.2	na	NE	0.81	CE-CX:1.00	sir-2.1	larval development (sensu Nematoda); gametogenesis; embryonic development (sensu Metazoa); osmoregulation; growth; positive regulation of growth rate;	na	na
949	C54D10.3	na	S	0.81	CE-LC:0.54 CE-YH:0.46	aak-2	na	na	na
934	F57C9.1	na	NE	0.81	CE-PG:1.00	sir-2.1	na	na	pyridoxal kinase activity;
938	T19D12.5	na	NE	0.81	CE-PG:1.00	aak-2	protein amino acid phosphorylation;	na	protein kinase activity; protein serine/threonine kinase activity; ATP binding;
948	F41G3.5	na	Not tested	0.81	CE-PG:1.00	aak-2 gsk-3	protein amino acid phosphorylation;	na	protein kinase activity; protein serine/threonine kinase activity; ATP binding;
937	Y15E3A.4	na	Not tested	0.81	SC-GT:1.00	aak-2	transport;	integral to membrane;	transporter activity;
956	C24A11.1	na	Not tested	0.80	CE-CX:1.00	daf-16	na	na	na
957	C33H5.7	na	NE	0.80	CE-CX:1.00	sir-2.1	determination of adult life span; hermaphrodite genitalia development;	na	na
959	C48B6.9	na	NE	0.80	CE-CX:1.00	ptl-1	na	na	na
961	T07D1.4	fox-1	Not tested	0.80	CE-CX:1.00	ptl-1	primary sex determination; mating behavior; mRNA metabolic process;	na	nucleotide binding; nucleic acid binding; single-stranded RNA binding;
962	F21A10.2	na	Not tested	0.80	CE-CX:1.00	daf-12	na	na	na
964	C33D9.3	na	Not tested	0.80	CE-CX:1.00	daf-16	na	na	na
966	Y75B8A.4	na	NE	0.80	CE-CX:1.00	daf-16	proteolysis; ATP-dependent proteolysis;	na	nucleotide binding; ATP-dependent peptidase activity; serine-type endopeptidase activity; ATP binding; nucleoside-triphosphatase activity;
968	C30A5.3	na	Not tested	0.80	CE-CX:1.00	sir-2.1	na	na	na
969	F17A9.5	na	Not tested	0.80	CE-CX:1.00	daf-16	electron transport;	na	oxidoreductase activity;
970	ZK770.1	asic-1	Not tested	0.80	CE-CX:1.00	daf-16	ion transport; sodium ion transport;	membrane; integral to membrane;	ion channel activity; sodium channel activity;
971	K12H4.1	ceh-26	Not tested	0.80	CE-CX:1.00	ptl-1	larval development (sensu Nematoda); multicellular organismal development; locomotory behavior; molting cycle (sensu Protostomia and Nematoda); positive regulation of growth rate; locomotion; regulation of transcription;	nucleus;	DNA binding; transcription regulator activity;
972	F55A4.5	na	NE	0.80	CE-CX:1.00	daf-12	na	intracellular;	double-stranded RNA binding;
974	T03D3.1	ugt-53	Not tested	0.80	CE-CX:1.00	daf-16	metabolic process;	na	transferase activity, transferring hexosyl groups;
975	F23H12.5	na	Not tested	0.80	CE-CX:1.00	ptl-1	reproduction; larval development (sensu Nematoda); growth; positive regulation of growth rate;	na	na
976	C53C9.2	na	Not tested	0.80	CE-CX:1.00	ptl-1	positive regulation of growth rate;	na	na
977	R04F11.4	twk-13	Not tested	0.80	CE-CX:1.00	daf-16	potassium ion transport;	membrane;	potassium channel activity;
978	C14F11.5	hsp-43	NE	0.80	CE-CX:1.00	daf-16	na	na	na
979	T02D1.5	pmp-4	Not tested	0.80	CE-CX:1.00	daf-16	transport;	membrane; integral to membrane;	nucleotide binding; ATP binding; ATPase activity; nucleoside-triphosphatase activity; ATPase activity, coupled to transmembrane movement of substances;
965	K07E8.7	na	NE	0.80	CE-GN:1.00	aak-2 gsk-3	RNA processing;	na	RNA binding; pseudouridylate synthase activity; pseudouridine synthase activity;
958	C08H9.8	na	Not tested	0.80	CE-PG:1.00	gsk-3	protein amino acid phosphorylation;	na	protein kinase activity; protein-tyrosine kinase activity; ATP binding;
963	Y37E11C.1	unc-33	Not tested	0.80	CE-PG:1.00	aak-2	na	na	na
973	T08G5.5	na	NE	0.80	CE-YH:1.00	ptl-1	morphogenesis of an epithelium; cell death; embryonic development (sensu Metazoa);	na	small GTPase regulator activity;
955	C40H1.1	cpb-1	NE	0.80	HS-CX:1.00	daf-16	regulation of translation; meiosis; spermatogenesis;	cytoplasm;	nucleotide binding; nucleic acid binding; mRNA 3'-UTR binding;
960	F23H12.2	na	S	0.80	SC-CX:1.00	sir-2.1	reproduction; larval development (sensu Nematoda); protein targeting; intracellular protein transport; embryonic development (sensu Metazoa); growth; positive regulation of growth rate;	mitochondrial outer membrane translocase complex;	na
967	T23B12.3	na	NE	0.80	SC-CX:1.00	sir-2.1	larval development (sensu Nematoda); translation; embryonic development (sensu Metazoa); osmoregulation; growth; positive regulation of growth rate;	intracellular; ribosome; small ribosomal subunit;	structural constituent of ribosome;
954	F40F4.5	tba-9	Not tested	0.80	SC-GT:1.00	aak-2	microtubule-based movement; protein polymerization;	microtubule; protein complex;	GTPase activity; structural molecule activity; GTP binding;
983	K05B2.4	na	Not tested	0.79	CE-CX:1.00	daf-16	lipid metabolic process;	na	catalytic activity; palmitoyl-CoA hydrolase activity;
984	K04G2.2	na	Not tested	0.79	CE-CX:1.00	sir-2.1	na	na	catalytic activity;
985	T28B4.3	na	Not tested	0.79	CE-CX:1.00	daf-16	na	na	na
986	Y9D1A.1	na	NE	0.79	CE-CX:1.00	ptl-1	na	na	na
987	C33F10.2	na	NE	0.79	CE-CX:1.00	sir-2.1	protein amino acid phosphorylation;	na	protein kinase activity; ATP binding;
988	T24B8.2	na	NE	0.79	CE-CX:1.00	sir-2.1	na	na	na
989	C25H3.6	na	Not tested	0.79	CE-CX:1.00	gsk-3	larval development (sensu Nematoda); locomotory behavior; embryonic development (sensu Metazoa); growth; post-embryonic body morphogenesis;	na	na
990	F54G2.1	na	NE	0.79	CE-CX:1.00	ptl-1	na	na	na
991	W01A11.1	na	NE	0.79	CE-CX:1.00	daf-16	response to toxin;	microsome; membrane;	catalytic activity; epoxide hydrolase activity;
992	Y37A1B.15	gei-18	Not tested	0.79	CE-CX:1.00	gsk-3	regulation of Rho protein signal transduction;	intracellular;	Rho guanyl-nucleotide exchange factor activity;
993	K01H12.2	na	NE	0.79	CE-CX:1.00	ptl-1	transport; embryonic development (sensu Metazoa);	mitochondrial inner membrane; membrane;	transporter activity; binding;
994	T10E9.1	na	NE	0.79	CE-CX:1.00	sir-2.1	na	na	na
995	K10F12.3	pll-1	NE	0.79	CE-CX:1.00	ptl-1	lipid metabolic process; signal transduction; intracellular signaling cascade; pronuclear migration;	na	phosphoinositide phospholipase C activity; phospholipase C activity; calcium ion binding;
997	F28F8.2	acs-2	Not tested	0.79	CE-CX:1.00	daf-16	metabolic process;	na	catalytic activity;
998	B0238.11	na	NE	0.79	CE-CX:1.00	sir-2.1	larval development (sensu Nematoda); gametogenesis; growth; positive regulation of growth rate; hermaphrodite genitalia development;	na	na
999	C08H9.2	na	NE	0.79	CE-CX:1.00	gsk-3	locomotory behavior; positive regulation of growth rate; positive regulation of locomotion; positive regulation of body size; post-embryonic body morphogenesis; hermaphrodite genitalia development;	na	nucleic acid binding;
1000	R08D7.2	na	NE	0.79	CE-CX:1.00	sir-2.1	morphogenesis of an epithelium; gametogenesis; embryonic development (sensu Metazoa); positive regulation of growth rate; hermaphrodite genitalia development;	na	na
1002	F48D6.4	na	Not tested	0.79	CE-CX:1.00	daf-16	na	na	na
1004	C10H11.5	ugt-27	NE	0.79	CE-CX:1.00	daf-16	metabolic process;	na	transferase activity, transferring hexosyl groups;
1005	R119.4	pqn-59	Not tested	0.79	CE-CX:1.00	daf-16	reproduction; larval development (sensu Nematoda); locomotory behavior; embryonic development (sensu Metazoa); growth;	na	na
1006	F14F9.4	na	Not tested	0.79	CE-CX:1.00	daf-16	na	na	na
981	C49C3.2	na	Not tested	0.79	CE-PG:1.00	gsk-3	protein amino acid phosphorylation;	na	protein kinase activity; ATP binding;
982	C01G6.6	tag-165	NE	0.79	CE-PG:1.00	sir-2.1	electron transport;	na	electron carrier activity; FMN binding; oxidoreductase activity;
996	F28C10.3	na	NE	0.79	CE-PG:1.00	gsk-3	protein amino acid phosphorylation;	na	protein kinase activity; protein serine/threonine kinase activity; ATP binding;
1001	K01G5.1	tag-331	Not tested	0.79	CE-YH:1.00	daf-16	reproduction; larval development (sensu Nematoda); oocyte construction; embryonic development (sensu Metazoa); growth; positive regulation of growth rate; positive regulation of body size; negative regulation of vulval development (sensu Nematoda); hermaphrodite genitalia development;	na	nucleic acid binding; protein binding; zinc ion binding;
980	T25B9.9	na	NE	0.79	SC-CX:1.00	gsk-3	larval development (sensu Nematoda); pentose-phosphate shunt; pentose-phosphate shunt, oxidative branch; embryonic development (sensu Metazoa);	na	phosphogluconate dehydrogenase (decarboxylating) activity; NADP binding;
1003	F36H1.1	fkb-1	Not tested	0.79	SC-CX:1.00	gsk-3	protein folding;	na	na
1007	Y8A9A.2	na	Not tested	0.78	CE-CX:1.00	ptl-1	na	na	na
1008	T12F5.4	lin-59	Not tested	0.78	CE-CX:1.00	gsk-3	larval development (sensu Nematoda); regulation of transcription, DNA-dependent; gametogenesis; locomotory behavior; oviposition;	na	DNA binding; protein binding; zinc ion binding;
1009	F20D6.10	na	NE	0.78	CE-CX:1.00	daf-16	na	na	na
1010	F57G12.1	na	Not tested	0.78	CE-CX:1.00	daf-16	na	na	na
1012	T13A10.5	nlp-16	NE	0.78	CE-CX:1.00	daf-12	na	na	na
1013	C01B7.1	na	Not tested	0.78	CE-CX:1.00	gsk-3	larval development (sensu Nematoda); embryonic development (sensu Metazoa); growth; positive regulation of growth rate;	nucleus;	nucleic acid binding; zinc ion binding;
1014	F58B4.3	na	Not tested	0.78	CE-CX:1.00	daf-16	na	na	na
1015	R03E1.1	sym-4	Not tested	0.78	CE-CX:1.00	daf-12	locomotory behavior; positive regulation of growth rate;	na	na
1017	B0454.7	clec-2	Not tested	0.78	CE-CX:1.00	ptl-1	na	na	sugar binding;
1018	K10B3.10	spc-1	Not tested	0.78	CE-CX:1.00	gsk-3	larval development (sensu Nematoda); locomotory behavior; growth; positive regulation of body size; post-embryonic body morphogenesis;	na	calcium ion binding;
1021	C44B7.9	pmp-2	NE	0.78	CE-CX:1.00	daf-16	transport;	membrane; integral to membrane;	nucleotide binding; ATP binding; ATPase activity; nucleoside-triphosphatase activity; ATPase activity, coupled to transmembrane movement of substances;
1022	B0336.3	na	NE	0.78	CE-CX:1.00	gsk-3	positive regulation of growth rate; post-embryonic body morphogenesis;	na	nucleotide binding; nucleic acid binding; zinc ion binding;
1023	W08E3.2	na	NE	0.78	CE-CX:1.00	gsk-3	na	na	na
1025	T07C4.5	na	NE	0.78	CE-CX:1.00	daf-16	na	na	na
1026	W03D8.6	itx-1	Not tested	0.78	CE-CX:1.00	bar-1	intercellular junction assembly and maintenance;	basolateral plasma membrane;	structural molecule activity;
1028	C47D2.1	na	Not tested	0.78	CE-CX:1.00	daf-16	na	na	na
1029	B0334.2	twk-5	Not tested	0.78	CE-CX:1.00	daf-16	potassium ion transport;	membrane;	potassium channel activity;
1030	C55A6.4	na	Not tested	0.78	CE-CX:1.00	daf-16	metabolic process;	na	oxidoreductase activity;
1032	R10H1.1	na	Not tested	0.78	CE-CX:1.00	daf-16	na	na	na
1031	F25E2.3	na	Not tested	0.78	CE-PG:0.62 SC-CX:0.38	sir-2.1 gsk-3	acyl-CoA metabolic process;	na	acyl-CoA thioesterase activity;
1019	EEED8.9	pink-1	Not tested	0.78	CE-PG:1.00	gsk-3	protein amino acid phosphorylation;	na	protein kinase activity; ATP binding;
1027	D1009.2	cyn-8	Not tested	0.78	CE-PG:1.00	aak-2	protein folding;	na	na
1033	M04F3.3	na	Not tested	0.78	CE-PG:1.00	aak-2	protein amino acid phosphorylation;	na	protein kinase activity; ATP binding;
1011	T27F2.1	skp-1	S	0.78	HS-LC:1.00	daf-12	reproduction; larval development (sensu Nematoda); embryonic development (sensu Metazoa); osmoregulation; molting cycle (sensu Protostomia and Nematoda); oviposition; growth; hermaphrodite genitalia development;	nucleus;	na
1020	F40F9.2	tag-120	Not tested	0.78	SC-CX:1.00	gsk-3	na	na	na
1024	C16C10.1	na	NE	0.78	SC-CX:1.00	sir-2.1	proteolysis; transport;	mitochondrial inner membrane; membrane;	binding; metallopeptidase activity; zinc ion binding;
1016	H11E01.2	na	Not tested	0.78	SC-GT:1.00	aak-2	transport;	integral to membrane;	transporter activity;
1034	F01F1.10	na	NE	0.77	CE-CX:1.00	sir-2.1	na	na	na
1035	T12D8.1	tag-350	Not tested	0.77	CE-CX:1.00	gsk-3	larval development (sensu Nematoda); regulation of transcription, DNA-dependent; embryonic development (sensu Metazoa); positive regulation of growth rate; positive regulation of locomotion; post-embryonic body morphogenesis;	nucleus;	DNA binding; protein binding; zinc ion binding;
1036	C30F12.3	na	Not tested	0.77	CE-CX:1.00	daf-16	na	na	na
1037	F26F4.7	nhl-2	Not tested	0.77	CE-CX:1.00	gsk-3	reproduction; gametogenesis;	intracellular;	protein binding; zinc ion binding;
1038	E01A2.1	na	NE	0.77	CE-PG:1.00	aak-2	na	na	oxidoreductase activity;
1042	B0361.5	psd-1	NE	0.77	CE-PG:1.00	sir-2.1	phospholipid biosynthetic process; osmoregulation; positive regulation of growth rate;	na	phosphatidylserine decarboxylase activity;
1040	Y57G11C.15	na	Not tested	0.77	DM-PI:1.00	daf-16	reproduction; protein secretion;	membrane;	protein translocase activity;
1039	F53C11.7	swan-2	Not tested	0.77	SC-CX:1.00	gsk-3	na	na	na
1041	R12H7.2	asp-4	S	0.77	SC-CX:1.00	gsk-3	proteolysis; cell death; induction of non-apoptotic programmed cell death;	lysosome;	aspartic-type endopeptidase activity; pepsin A activity;
1043	Y48G10A.1	na	NE	0.76	CE-PG:1.00	sir-2.1	na	na	catalytic activity;
1044	F13D12.2	ldh-1	NE	0.76	CE-PG:1.00	aak-2	glycolysis; tricarboxylic acid cycle intermediate metabolic process; anaerobic glycolysis;	cytoplasm;	L-lactate dehydrogenase activity; oxidoreductase activity;
1046	Y75B8A.30	pph-4.1	NE	0.76	HS-CX:1.00	gsk-3	spindle organization and biogenesis; meiosis; embryonic development (sensu Metazoa); oviposition; embryonic cleavage;	na	hydrolase activity;
1045	F42A8.2	sdhb-1	NE	0.76	SC-CX:1.00	sir-2.1	larval development (sensu Nematoda); tricarboxylic acid cycle; electron transport; embryonic development (sensu Metazoa); osmoregulation; growth; positive regulation of growth rate; post-embryonic body morphogenesis;	membrane;	iron ion binding; electron carrier activity; oxidoreductase activity;
1047	F45H10.1	alh-7	Not tested	0.76	SC-CX:1.00	gsk-3	metabolic process;	na	oxidoreductase activity;
1048	T04A8.7	na	NE	0.76	SC-CX:1.00	sir-2.1	reproduction; carbohydrate metabolic process; embryonic development (sensu Metazoa); positive regulation of growth rate; post-embryonic body morphogenesis;	na	hydrolase activity, hydrolyzing O-glycosyl compounds; alpha-amylase activity;
1049	Y105E8A.20	na	Not tested	0.76	SC-CX:1.00	sir-2.1	cysteinyl-tRNA aminoacylation; methionyl-tRNA aminoacylation; gametogenesis; embryonic development (sensu Metazoa);	na	cysteine-tRNA ligase activity; methionine-tRNA ligase activity; ATP binding;
1050	F28B12.3	vrk-1	Not tested	0.75	CE-PG:1.00	gsk-3	protein amino acid phosphorylation; embryonic development (sensu Metazoa); positive regulation of growth rate;	na	protein kinase activity; protein serine/threonine kinase activity; ATP binding;
1053	ZK177.8	na	NE	0.75	CE-PG:1.00	sir-2.1	reproduction;	na	catalytic activity;
1055	B0303.3	na	NE	0.75	CE-PG:1.00	sir-2.1	embryonic development (sensu Metazoa);	na	na
1051	Y113G7B.17	na	Not tested	0.75	HS-CX:1.00	gsk-3	morphogenesis of an epithelium; locomotory behavior; positive regulation of growth rate;	na	S-adenosylmethionine-dependent methyltransferase activity;
1054	R08D7.7	na	Not tested	0.75	SC-CX:1.00	gsk-3	carbohydrate metabolic process;	na	na
1056	Y37A1B.2	lst-4	Not tested	0.75	SC-CX:1.00	gsk-3	intracellular signaling cascade; embryonic development (sensu Metazoa);	na	protein binding; phosphoinositide binding;
1057	F14B4.2	na	NE	0.75	SC-CX:1.00	gsk-3	glycolysis; embryonic development (sensu Metazoa);	na	hexokinase activity; ATP binding;
1052	F36D4.3	hum-2	Not tested	0.75	SC-MS:1.00	gsk-3	na	myosin complex;	motor activity; ATP binding;
1061	ZK520.5	cyn-2	Not tested	0.74	CE-PG:1.00	aak-2	protein folding;	na	na
1063	F11F1.1	na	NE	0.74	CE-PG:1.00	aak-2	na	na	ATP binding;
1065	C14A4.4	crn-3	NE	0.74	CE-PG:1.00	sir-2.1	larval development (sensu Nematoda); growth; positive regulation of growth rate;	intracellular;	nucleic acid binding; 3'-5' exonuclease activity;
1059	Y71H2AM.20	na	Not tested	0.74	HS-CX:1.00	gsk-3	larval development (sensu Nematoda); gametogenesis; embryonic development (sensu Metazoa); osmoregulation; growth; positive regulation of growth rate;	na	phosphatase activator activity;
1060	Y41C4A.10	elb-1	NE	0.74	HS-CX:1.00	gsk-3	locomotory behavior; embryonic development (sensu Metazoa); post-embryonic body morphogenesis;	na	na
1062	Y54E2A.11	eif-3.B	Not tested	0.74	HS-CX:1.00	gsk-3	reproduction; larval development (sensu Nematoda); translational initiation; gametogenesis; locomotory behavior; embryonic development (sensu Metazoa); growth; positive regulation of growth rate; post-embryonic body morphogenesis;	na	nucleotide binding; RNA binding; translation initiation factor activity;
1058	R166.3	na	NE	0.74	SC-CX:1.00	gsk-3	na	na	na
1064	DY3.1	tin-13	NE	0.74	SC-CX:1.00	sir-2.1	protein targeting to mitochondrion; protein import into mitochondrial inner membrane;	mitochondrial intermembrane space protein transporter complex;	na
1067	Y116A8C.34	cyn-13	Not tested	0.73	CE-PG:1.00	aak-2	protein folding;	na	nucleotide binding; nucleic acid binding;
1071	D2030.4	na	NE	0.73	HS-CX:1.00	gsk-3	larval development (sensu Nematoda); electron transport; determination of adult life span; embryonic development (sensu Metazoa); growth; positive regulation of growth rate;	mitochondrion;	NADH dehydrogenase activity; NADH dehydrogenase (ubiquinone) activity;
1066	F35G12.4	na	NE	0.73	SC-CX:1.00	gsk-3	na	na	na
1068	K07A9.2	cmk-1	NE	0.73	SC-CX:1.00	gsk-3	protein amino acid phosphorylation;	na	protein kinase activity; protein serine/threonine kinase activity; ATP binding;
1069	Y71H2AM.5	na	Not tested	0.73	SC-CX:1.00	sir-2.1	larval development (sensu Nematoda); electron transport; gametogenesis; embryonic development (sensu Metazoa); osmoregulation; growth; positive regulation of growth rate;	mitochondrion;	cytochrome-c oxidase activity;
1070	C32E8.10	unc-11	NE	0.73	SC-CX:1.00	gsk-3	gametogenesis; post-embryonic development; embryonic development (sensu Metazoa); locomotion; synaptic vesicle endocytosis;	presynaptic membrane;	phospholipid binding; clathrin binding;
1072	F16B4.6	na	Not tested	0.73	SC-CX:1.00	sir-2.1	positive regulation of growth rate;	na	cofactor binding;
1075	C56C10.6	na	NE	0.72	CE-PG:1.00	aak-2	protein amino acid phosphorylation;	na	protein kinase activity; ATP binding;
1076	C04A11.3	gck-4	Not tested	0.72	CE-PG:1.00	gsk-3	protein amino acid phosphorylation; locomotory behavior; positive regulation of growth rate;	na	protein kinase activity; protein serine/threonine kinase activity; ATP binding;
1077	Y71F9AL.2	na	NE	0.72	CE-PG:1.00	aak-2	DNA repair; protein amino acid phosphorylation;	nucleus;	DNA binding; protein kinase activity; ATP binding;
1080	C27D8.1	na	Not tested	0.72	CE-PG:1.00	gsk-3	protein amino acid phosphorylation;	na	protein kinase activity; ATP binding;
1081	W06F12.3	na	NE	0.72	CE-PG:1.00	aak-2	protein amino acid phosphorylation;	na	protein kinase activity; protein serine/threonine kinase activity; ATP binding;
1082	W09C3.1	na	Not tested	0.72	CE-PG:1.00	aak-2	protein amino acid phosphorylation;	na	protein kinase activity; ATP binding;
1083	T07D4.3	rha-1	Not tested	0.72	CE-PG:1.00	sir-2.1	germ cell development; RNA interference; negative regulation of gene expression, epigenetic;	intracellular; nucleus; cytoplasm;	nucleic acid binding; double-stranded RNA binding; helicase activity; ATP binding; ATP-dependent helicase activity;
1073	C07G1.5	hgrs-1	Not tested	0.72	HS-CX:1.00	gsk-3	larval development (sensu Nematoda); intracellular protein transport; locomotory behavior; embryonic development (sensu Metazoa); growth; positive regulation of growth rate; positive regulation of body size;	na	zinc ion binding;
1078	Y71H10B.1	na	Not tested	0.72	HS-CX:1.00	gsk-3	larval development (sensu Nematoda); gametogenesis; embryonic development (sensu Metazoa); osmoregulation; growth; positive regulation of growth rate;	na	na
1074	R119.2	na	NE	0.72	SC-CX:1.00	sir-2.1	proteolysis;	na	metalloexopeptidase activity;
1079	Y56A3A.4	taf-12	Not tested	0.72	SC-CX:1.00	aak-2	transcription initiation; embryonic development (sensu Metazoa);	transcription factor TFIID complex;	DNA binding;
1088	F43C1.7	na	Not tested	0.71	CE-GN:1.00	aak-2	na	na	na
1092	F33G12.6	na	Not tested	0.71	CE-GN:1.00	gsk-3	na	na	catalytic activity;
1095	K11D12.9	na	Not tested	0.71	CE-GN:1.00	gsk-3	na	na	protein binding; zinc ion binding;
1097	R04A9.7	na	Not tested	0.71	CE-GN:1.00	aak-2	protein amino acid phosphorylation;	na	protein kinase activity; protein serine/threonine kinase activity; ATP binding;
1085	C54F6.14	ftn-1	NE	0.71	CE-PG:1.00	sir-2.1	iron ion transport; iron ion homeostasis; determination of adult life span; embryonic development (sensu Metazoa);	na	binding; ferric iron binding;
1087	C49C8.1	na	Not tested	0.71	CE-PG:1.00	aak-2	protein amino acid phosphorylation;	na	protein kinase activity; ATP binding;
1091	Y75B12B.2	cyn-7	Not tested	0.71	CE-PG:1.00	aak-2	protein folding; embryonic development (sensu Metazoa);	na	na
1093	F49E8.4	cdd-2	NE	0.71	CE-PG:1.00	sir-2.1	RNA modification; embryonic development; embryonic development (sensu Metazoa); cytidine metabolic process;	na	RNA binding; cytidine deaminase activity; zinc ion binding; hydrolase activity;
1096	Y17G7B.9	cyn-16	NE	0.71	CE-PG:1.00	aak-2	protein folding;	na	na
1084	Y54G2A.18	na	NE	0.71	SC-CX:1.00	gsk-3	intracellular protein transport; apoptosis;	endoplasmic reticulum; integral to membrane;	na
1086	K08D12.1	pbs-1	Not tested	0.71	SC-CX:1.00	gsk-3	reproduction; larval development (sensu Nematoda); ubiquitin-dependent protein catabolic process; locomotory behavior; embryonic development (sensu Metazoa); growth;	proteasome core complex (sensu Eukaryota);	endopeptidase activity; threonine endopeptidase activity;
1094	K08E3.5	na	S	0.71	SC-CX:1.00	gsk-3	larval development (sensu Nematoda); metabolic process; embryonic development (sensu Metazoa); growth; positive regulation of growth rate;	na	nucleotidyltransferase activity;
1090	F16D3.1	tba-5	NE	0.71	SC-GT:1.00	aak-2	microtubule-based movement; protein polymerization;	microtubule; protein complex;	GTPase activity; structural molecule activity; GTP binding;
1089	F36A2.2	na	Not tested	0.71	SC-MS:1.00	sir-2.1	tRNA processing;	na	oxidoreductase activity; FAD binding;
1099	T21B10.7	na	S	0.70	CE-PG:1.00	sir-2.1	reproduction; larval development (sensu Nematoda); protein folding; embryonic development (sensu Metazoa); growth; hermaphrodite genitalia development; cellular protein metabolic process;	na	protein binding; ATP binding; unfolded protein binding;
1100	R03H4.5	na	Not tested	0.70	CE-PG:1.00	aak-2	na	na	transferase activity, transferring groups other than amino-acyl groups;
1101	F35E2.7	na	Not tested	0.70	CE-PG:1.00	gsk-3	na	na	transferase activity, transferring groups other than amino-acyl groups;
1102	Y87G2A.2	na	NE	0.70	CE-PG:1.00	sir-2.1	acyl-CoA metabolic process;	na	acyl-CoA thioesterase activity;
1098	C14A4.5	crn-5	NE	0.70	HS-CX:1.00	gsk-3	larval development (sensu Nematoda); RNA processing; growth; positive regulation of growth rate;	na	3'-5'-exoribonuclease activity; RNA binding;
1103	R53.2	na	NE	0.70	HS-CX:1.00	gsk-3	dTDP biosynthetic process; dTTP biosynthetic process;	na	thymidylate kinase activity; ATP binding;
1104	F25G6.6	nrs-2	NE	0.69	CE-PG:1.00	sir-2.1	asparagine biosynthetic process; locomotory behavior; metabolic process; positive regulation of growth rate;	na	asparagine synthase (glutamine-hydrolyzing) activity;
1105	F32B4.6	na	Not tested	0.69	CE-PG:1.00	sir-2.1	na	na	catalytic activity;
1107	C03C10.2	na	Not tested	0.69	CE-PG:1.00	gsk-3	protein amino acid phosphorylation;	na	protein kinase activity; protein serine/threonine kinase activity; ATP binding;
1109	F42G9.2	cyn-6	Not tested	0.69	CE-PG:1.00	aak-2	protein folding;	na	na
1111	C29F3.1	ech-1	Not tested	0.69	CE-PG:1.00	sir-2.1	fatty acid metabolic process; metabolic process;	na	catalytic activity; oxidoreductase activity;
1108	Y17G7B.17	na	NE	0.69	HS-CX:1.00	gsk-3	na	na	na
1110	ZK970.2	na	Not tested	0.69	HS-CX:1.00	gsk-3	larval development (sensu Nematoda); proteolysis; gametogenesis; embryonic development (sensu Metazoa); growth; positive regulation of growth rate; positive regulation of locomotion; positive regulation of body size; hermaphrodite genitalia development;	na	endopeptidase Clp activity;
1114	R06C1.3	wve-1	NE	0.69	HS-CX:1.00	ptl-1	larval development (sensu Nematoda); actin filament organization; locomotory behavior; embryonic development; embryonic development (sensu Metazoa); cell migration; oviposition; growth; positive regulation of growth rate; positive regulation of body size; post-embryonic body morphogenesis; hermaphrodite genitalia development;	na	na
1106	T22F3.3	na	E	0.69	SC-CX:1.00	gsk-3	cytokinesis; carbohydrate metabolic process; embryonic development (sensu Metazoa); embryonic cleavage;	na	phosphorylase activity; pyridoxal phosphate binding;
1112	M01B12.3	arx-7	NE	0.69	SC-CX:1.00	sir-2.1	larval development (sensu Nematoda); locomotory behavior; embryonic development (sensu Metazoa); regulation of actin filament polymerization; growth;	cytoskeleton;	na
1113	R186.1	na	NE	0.69	SC-CX:1.00	gsk-3	embryonic development (sensu Metazoa);	na	na
1115	C42D4.8	rpc-1	Not tested	0.68	CE-PG:1.00	aak-2	reproduction; larval development (sensu Nematoda); transcription; embryonic development (sensu Metazoa); growth; positive regulation of growth rate; hermaphrodite genitalia development;	nucleus;	DNA binding; DNA-directed RNA polymerase activity;
1119	T15B12.2	na	Not tested	0.68	CE-PG:1.00	gsk-3	protein amino acid phosphorylation;	na	protein kinase activity; protein serine/threonine kinase activity; ATP binding;
1120	D2045.5	na	NE	0.68	CE-PG:1.00	aak-2	protein amino acid phosphorylation; feminization of hermaphroditic germ-line (sensu Nematoda); germline cell cycle switching, mitotic to meiotic cell cycle;	na	protein kinase activity; protein serine/threonine kinase activity; ATP binding;
1121	C37H5.8	hsp-6	NE	0.68	CE-PG:1.00	aak-2	larval development (sensu Nematoda); gametogenesis; embryonic development (sensu Metazoa); growth;	na	ATP binding;
1123	T01B7.4	cyn-11	NE	0.68	CE-PG:1.00	aak-2	protein folding;	na	na
1116	R107.2	na	NE	0.68	SC-CX:1.00	gsk-3	determination of adult life span; positive regulation of body size;	na	na
1117	Y17G7B.3	na	NE	0.68	SC-CX:1.00	gsk-3	na	na	na
1118	K01G5.4	ran-1	NE	0.68	SC-CX:1.00	gsk-3	reproduction; larval development (sensu Nematoda); intracellular protein transport; small GTPase mediated signal transduction; locomotory behavior; embryonic development (sensu Metazoa); protein transport; growth;	exosome (RNase complex); intracellular;	GTP binding;
1122	C10H11.8	na	Not tested	0.68	SC-CX:1.00	gsk-3	larval development (sensu Nematoda); growth; positive regulation of growth rate;	na	na
1124	F52A8.5	na	NE	0.68	SC-CX:1.00	sir-2.1	glycine catabolic process; embryonic development (sensu Metazoa);	glycine cleavage complex;	na
1125	Y108F1.5	na	Not tested	0.67	CE-PG:1.00	sir-2.1	na	na	helicase activity; protein binding;
1126	C09D4.3	na	Not tested	0.67	CE-PG:1.00	aak-2	protein amino acid phosphorylation;	na	protein kinase activity; ATP binding;
1127	C30F12.2	na	NE	0.67	CE-PG:1.00	sir-2.1	embryonic development (sensu Metazoa);	na	na
1129	F25F2.1	na	NE	0.67	CE-PG:1.00	gsk-3	protein amino acid phosphorylation;	na	protein kinase activity; ATP binding;
1133	F55A3.5	na	Not tested	0.67	CE-PG:1.00	sir-2.1	response to oxidative stress;	na	glutathione peroxidase activity;
1134	F25B4.6	na	NE	0.67	CE-PG:1.00	aak-2	reproduction; larval development (sensu Nematoda); acetyl-CoA metabolic process; locomotory behavior; embryonic development (sensu Metazoa); growth; positive regulation of growth rate; post-embryonic body morphogenesis;	na	hydroxymethylglutaryl-CoA synthase activity;
1131	T19C3.4	na	NE	0.67	HS-CX:1.00	ptl-1	na	na	na
1128	Y54E10BR.1	na	Not tested	0.67	SC-CX:1.00	gsk-3	metabolic process;	na	sulfuric ester hydrolase activity;
1130	F10F2.9	pqn-29	NE	0.67	SC-CX:1.00	gsk-3	na	nucleus;	nucleic acid binding; zinc ion binding;
1132	E04A4.5	na	NE	0.67	SC-CX:1.00	sir-2.1	reproduction; larval development (sensu Nematoda); intracellular protein transport; embryonic development (sensu Metazoa); protein transport; growth; positive regulation of growth rate; hermaphrodite genitalia development;	mitochondrial inner membrane; mitochondrial inner membrane presequence translocase complex;	protein transporter activity; protein translocase activity;
1135	W03B1.8	na	Not tested	0.66	CE-PG:1.00	gsk-3	na	na	transferase activity, transferring groups other than amino-acyl groups;
1137	F40F8.10	rps-9	NE	0.66	CE-PG:1.00	aak-2	reproduction; larval development (sensu Nematoda); translation; determination of adult life span; embryonic development (sensu Metazoa); growth; positive regulation of growth rate; positive regulation of body size; post-embryonic body morphogenesis;	intracellular; ribosome; small ribosomal subunit;	RNA binding; structural constituent of ribosome;
1139	F09B12.6	flr-4	Not tested	0.66	CE-PG:1.00	gsk-3	protein amino acid phosphorylation; defecation; growth; response to chemical stimulus;	na	protein kinase activity; protein serine/threonine kinase activity; ATP binding;
1140	F59A3.3	na	NE	0.66	CE-PG:1.00	aak-2	reproduction; larval development (sensu Nematoda); translation; embryonic development (sensu Metazoa); growth;	intracellular; ribosome;	structural constituent of ribosome;
1141	F57B9.1	na	NE	0.66	CE-PG:1.00	sir-2.1	pyridoxine biosynthetic process;	na	pyridoxamine-phosphate oxidase activity; FMN binding;
1142	F57B9.4	coq-2	NE	0.66	CE-PG:1.00	aak-2	determination of adult life span; biosynthetic process;	integral to membrane;	prenyltransferase activity;
1143	Y48B6A.13	na	Not tested	0.66	CE-PG:1.00	aak-2	reproduction; locomotory behavior; isoprenoid biosynthetic process; embryonic development (sensu Metazoa); phosphorylation; osmoregulation;	na	diphosphomevalonate decarboxylase activity; ATP binding; kinase activity;
1146	K11H12.1	na	Not tested	0.66	CE-PG:1.00	sir-2.1	na	na	transcription regulator activity;
1147	D2063.3	na	Not tested	0.66	CE-PG:1.00	aak-2	electron transport; cell redox homeostasis;	na	electron carrier activity;
1148	Y87G2A.6	cyn-15	NE	0.66	CE-PG:1.00	aak-2	protein folding;	na	na
1152	F13H10.2	ndx-9	Not tested	0.66	CE-PG:1.00	sir-2.1	na	na	na
1136	F29B9.1	na	NE	0.66	SC-CX:1.00	sir-2.1	na	na	S-adenosylmethionine-dependent methyltransferase activity;
1138	F47B10.1	na	Not tested	0.66	SC-CX:1.00	gsk-3	metabolic process;	na	catalytic activity;
1144	C06A6.4	na	Not tested	0.66	SC-CX:1.00	gsk-3	proteolysis; amino acid metabolic process;	cytoplasm;	aminoacylase activity; metallopeptidase activity; hydrolase activity; protein dimerization activity;
1145	F23C8.5	na	Not tested	0.66	SC-CX:1.00	sir-2.1	electron transport; embryonic development (sensu Metazoa);	na	electron carrier activity;
1149	F41E6.5	na	NE	0.66	SC-CX:1.00	gsk-3	electron transport;	na	oxidoreductase activity;
1150	C33F10.4	na	NE	0.66	SC-CX:1.00	sir-2.1	amino acid metabolic process;	cytoplasm;	oxidoreductase activity, acting on the aldehyde or oxo group of donors, NAD or NADP as acceptor; NAD binding;
1151	F45H7.2	gei-1	NE	0.66	SC-CX:1.00	aak-2	na	na	protein binding;
1160	C14F11.1	na	NE	0.65	CE-PG:1.00	sir-2.1	amino acid metabolic process; biosynthetic process;	na	catalytic activity; transaminase activity; transferase activity, transferring nitrogenous groups;
1164	C31C9.1	tag-10	NE	0.65	CE-PG:1.00	sir-2.1	na	na	na
1165	T01C8.4	na	Not tested	0.65	CE-PG:1.00	sir-2.1	amino acid metabolic process; biosynthetic process;	na	catalytic activity; transaminase activity; transferase activity, transferring nitrogenous groups;
1166	M02D8.4	na	S	0.65	CE-PG:1.00	sir-2.1	asparagine biosynthetic process; metabolic process;	na	asparagine synthase (glutamine-hydrolyzing) activity;
1167	F18C5.2	wrn-1	NE	0.65	CE-PG:1.00	sir-2.1	DNA metabolic process; metabolic process; regulation of transcription;	intracellular;	nucleic acid binding; DNA binding; catalytic activity; helicase activity; ATP binding; ATP-dependent helicase activity;
1156	W02F12.2	na	NE	0.65	SC-CX:1.00	sir-2.1	ceramide metabolic process;	Golgi membrane; endoplasmic reticulum membrane; integral to membrane;	hydrolase activity, acting on carbon-nitrogen (but not peptide) bonds, in linear amides;
1157	F21D5.1	na	Not tested	0.65	SC-CX:1.00	sir-2.1	carbohydrate metabolic process; embryonic development (sensu Metazoa);	na	intramolecular transferase activity, phosphotransferases;
1158	Y37D8A.14	cco-2	Not tested	0.65	SC-CX:1.00	sir-2.1	larval development (sensu Nematoda); electron transport; gametogenesis; embryonic development (sensu Metazoa); growth;	na	cytochrome-c oxidase activity;
1159	Y57G11C.4	na	Not tested	0.65	SC-CX:1.00	gsk-3	intracellular protein transport;	integral to membrane;	na
1161	Y47G6A.10	spg-7	NE	0.65	SC-CX:1.00	gsk-3	reproduction; larval development (sensu Nematoda); proteolysis; embryonic development (sensu Metazoa); protein catabolic process; growth; positive regulation of growth rate; embryonic cleavage;	membrane; integral to membrane;	nucleotide binding; metalloendopeptidase activity; ATP binding; zinc ion binding; nucleoside-triphosphatase activity;
1162	C52B9.4	na	Not tested	0.65	SC-CX:1.00	sir-2.1	na	integral to membrane;	na
1153	R10D12.1	na	Not tested	0.65	SC-GT:1.00	aak-2	transport;	integral to membrane;	transporter activity;
1154	Y54H5A.4	na	NE	0.65	SC-MS:1.00	aak-2	na	na	na
1155	T05H4.6	na	NE	0.65	SC-MS:1.00	sir-2.1	reproduction; larval development (sensu Nematoda); translational termination; locomotory behavior; embryonic development (sensu Metazoa); growth;	cytoplasm;	translation release factor activity, codon specific;
1163	Y104H12BR.1	na	Not tested	0.65	SC-MS:1.00	sir-2.1	na	na	na
1173	Y54G11A.2	na	Not tested	0.64	CE-GN:1.00	aak-2	na	na	na
1168	D1073.1	trk-1	Not tested	0.64	CE-PG:1.00	aak-2	protein amino acid phosphorylation; metal ion transport;	na	protein kinase activity; protein serine/threonine kinase activity; protein-tyrosine kinase activity; ATP binding; metal ion binding;
1170	F08F3.2	acl-6	NE	0.64	CE-PG:1.00	sir-2.1	metabolic process; phospholipid biosynthetic process; cellular lipid metabolic process;	membrane;	glycerol-3-phosphate O-acyltransferase activity; acyltransferase activity;
1171	C50F4.2	na	Not tested	0.64	CE-PG:1.00	aak-2	glycolysis; gametogenesis; positive regulation of body size;	cytoplasm; 6-phosphofructokinase complex;	6-phosphofructokinase activity;
1172	C34D4.12	cyn-12	NE	0.64	CE-PG:1.00	aak-2	protein folding;	na	na
1174	F53E10.1	na	Not tested	0.64	CE-PG:1.00	sir-2.1	na	na	na
1175	F44G3.2	na	Not tested	0.64	CE-PG:1.00	aak-2	na	na	kinase activity; transferase activity, transferring phosphorus-containing groups;
1176	F20H11.3	mdh-1	NE	0.64	CE-PG:1.00	sir-2.1	glycolysis; tricarboxylic acid cycle intermediate metabolic process; malate metabolic process; embryonic development (sensu Metazoa); positive regulation of growth rate;	na	L-lactate dehydrogenase activity; oxidoreductase activity; malate dehydrogenase activity; L-malate dehydrogenase activity;
1179	K11G12.3	smf-2	Not tested	0.64	CE-PG:1.00	sir-2.1	transport;	membrane;	transporter activity;
1180	C49D10.8	na	Not tested	0.64	CE-PG:1.00	aak-2	na	na	transferase activity, transferring groups other than amino-acyl groups;
1181	C47D2.2	cdd-1	NE	0.64	CE-PG:1.00	sir-2.1	RNA modification; RNA metabolic process; cytidine metabolic process;	intracellular;	cytidine deaminase activity; zinc ion binding; hydrolase activity;
1182	B0286.3	na	S	0.64	CE-PG:1.00	aak-2	purine nucleotide biosynthetic process; 'de novo' IMP biosynthetic process;	phosphoribosylaminoimidazole carboxylase complex;	phosphoribosylaminoimidazole carboxylase activity; phosphoribosylaminoimidazolesuccinocarboxamide synthase activity;
1177	ZK430.1	na	Not tested	0.64	DM-PI:1.00	sir-2.1	larval development (sensu Nematoda); embryonic development (sensu Metazoa); growth; positive regulation of growth rate; locomotion;	na	binding;
1169	W06A7.3	ret-1	NE	0.64	HS-CX:1.00	ptl-1	na	endoplasmic reticulum;	na
1178	F38A5.13	dnj-11	NE	0.64	SC-MS:1.00	sir-2.1	embryonic development (sensu Metazoa); regulation of transcription;	nucleus;	DNA binding; heat shock protein binding;
1183	Y71H2AM.6	na	Not tested	0.63	CE-GN:1.00	aak-2	na	na	na
1188	T28F2.4	na	NE	0.63	CE-GN:1.00	sir-2.1	na	na	na
1198	C47E12.8	dhp-2	Not tested	0.63	CE-GN:1.00	gsk-3	pyrimidine base catabolic process; nucleobase catabolic process;	cytoplasm;	dihydropyrimidinase activity; hydrolase activity; hydrolase activity, acting on carbon-nitrogen (but not peptide) bonds, in cyclic amides;
1199	W08D2.5	na	Not tested	0.63	CE-GN:1.00	aak-2	reproduction; cation transport; metabolic process; embryonic development (sensu Metazoa);	membrane; integral to membrane;	catalytic activity; ATP binding; ATPase activity, coupled to transmembrane movement of ions, phosphorylative mechanism; hydrolase activity; hydrolase activity, acting on acid anhydrides, catalyzing transmembrane movement of substances; ATPase activity;
1184	C53A3.2	na	Not tested	0.63	CE-PG:1.00	aak-2	metabolic process;	na	catalytic activity; hydrolase activity; phosphoric monoester hydrolase activity;
1185	F22D6.3	nrs-1	NE	0.63	CE-PG:1.00	aak-2	reproduction; larval development (sensu Nematoda); tRNA aminoacylation for protein translation; asparaginyl-tRNA aminoacylation; aspartyl-tRNA aminoacylation; embryonic development (sensu Metazoa); growth;	cytoplasm;	nucleic acid binding; aminoacyl-tRNA ligase activity; aspartate-tRNA ligase activity; asparagine-tRNA ligase activity; ATP binding;
1186	W03B1.7	na	Not tested	0.63	CE-PG:1.00	aak-2	na	na	transferase activity, transferring groups other than amino-acyl groups;
1189	ZC581.2	na	Not tested	0.63	CE-PG:1.00	gsk-3	protein amino acid phosphorylation;	na	protein kinase activity; protein serine/threonine kinase activity; ATP binding;
1190	C45E5.1	na	NE	0.63	CE-PG:1.00	aak-2	metabolic process;	na	catalytic activity; hydrolase activity;
1191	Y75B12B.5	cyn-3	S	0.63	CE-PG:1.00	aak-2	protein folding;	na	na
1192	Y116A8C.14	rom-3	Not tested	0.63	CE-PG:1.00	aak-2	na	na	na
1193	C17C3.3	na	Not tested	0.63	CE-PG:1.00	sir-2.1	acyl-CoA metabolic process;	na	acyl-CoA thioesterase activity;
1194	F17B5.2	na	Not tested	0.63	CE-PG:1.00	gsk-3	na	na	sugar binding; transferase activity, transferring groups other than amino-acyl groups;
1195	Y48B6A.8	ace-3	S	0.63	CE-PG:1.00	sir-2.1	acetylcholine catabolic process in synaptic cleft; larval development (sensu Nematoda); acetylcholine catabolic process; hatching; regulation of backward locomotion; organismal movement;	na	catalytic activity; acetylcholinesterase activity; cholinesterase activity; protein dimerization activity;
1197	M01D7.4	tag-96	Not tested	0.63	CE-PG:1.00	sir-2.1	galactose metabolic process; metabolic process; phosphorylation; carbohydrate phosphorylation;	cytoplasm;	galactokinase activity; ATP binding; kinase activity; phosphotransferase activity, alcohol group as acceptor;
1200	C09B9.4	na	Not tested	0.63	CE-PG:1.00	gsk-3	protein amino acid phosphorylation;	na	protein kinase activity; ATP binding;
1187	F59A2.3	na	NE	0.63	DM-PI:1.00	sir-2.1	morphogenesis of an epithelium; locomotory behavior; positive regulation of growth rate;	mitochondrial matrix;	na
1196	Y6B3A.1	na	Not tested	0.63	SC-MS:1.00	aak-2	larval development (sensu Nematoda); locomotory behavior; embryonic development (sensu Metazoa); osmoregulation; growth; positive regulation of growth rate;	intracellular;	ARF guanyl-nucleotide exchange factor activity; binding;
1201	F46H5.3	na	E	0.62	CE-PG:1.00	aak-2	na	na	kinase activity; transferase activity, transferring phosphorus-containing groups;
1202	ZK652.9	coq-5	Not tested	0.62	CE-PG:1.00	aak-2	determination of adult life span;	na	methyltransferase activity; S-adenosylmethionine-dependent methyltransferase activity;
1203	F44E7.2	na	Not tested	0.62	CE-PG:1.00	aak-2	metabolic process;	na	catalytic activity; hydrolase activity; phosphoric monoester hydrolase activity;
1204	C08F11.14	na	NE	0.62	CE-PG:1.00	sir-2.1	glyoxylate cycle; tricarboxylic acid cycle; metabolic process;	na	catalytic activity; isocitrate lyase activity; malate synthase activity;
1205	T25G12.7	dhs-30	Not tested	0.62	SC-CX:1.00	sir-2.1	metabolic process;	na	oxidoreductase activity;
1206	F13D11.4	na	Not tested	0.61	SC-CX:1.00	gsk-3	nucleotide-sugar metabolic process;	na	catalytic activity; NAD binding;
1208	M162.5	na	Not tested	0.61	SC-GT:1.00	aak-2	transport;	integral to membrane;	transporter activity;
1207	F17C11.9	na	NE	0.61	SC-MS:1.00	aak-2	reproduction; translational elongation; embryonic development (sensu Metazoa); positive regulation of growth rate;	eukaryotic translation elongation factor 1 complex;	translation elongation factor activity;
1209	F18A1.5	na	Not tested	0.61	SC-MS:1.00	aak-2	DNA replication; embryonic development (sensu Metazoa);	nucleus;	nucleic acid binding; DNA binding;
1213	T08A9.6	na	Not tested	0.60	CE-YH:1.00	ptl-1	na	na	na
1215	C42C1.16	na	Not tested	0.60	HS-CX:1.00	ptl-1	transport;	membrane;	binding;
1210	C14C10.1	na	Not tested	0.60	SC-CX:1.00	sir-2.1 gsk-3	transport;	membrane;	binding;
1212	Y39G8B.1	na	NE	0.60	SC-CX:1.00	gsk-3	na	na	oxidoreductase activity;
1211	C30C11.4	na	NE	0.60	SC-MS:1.00	sir-2.1	reproduction; morphogenesis of an epithelium; larval development (sensu Nematoda); locomotory behavior; embryonic development (sensu Metazoa); growth; positive regulation of growth rate; post-embryonic body morphogenesis; hermaphrodite genitalia development;	na	ATP binding;
1214	K12D12.1	na	Not tested	0.60	SC-MS:1.00	sir-2.1	reproduction; cytokinesis; DNA metabolic process; DNA topological change; DNA unwinding during replication; embryonic development (sensu Metazoa); embryonic cleavage;	chromosome;	DNA binding; DNA topoisomerase (ATP-hydrolyzing) activity; ATP binding;
1216	F22B5.2	eif-3.G	Not tested	0.59	SC-MS:1.00	aak-2	larval development (sensu Nematoda); gametogenesis; embryonic development (sensu Metazoa); growth; positive regulation of growth rate; positive regulation of body size; post-embryonic body morphogenesis;	na	nucleotide binding; nucleic acid binding;
1217	Y6D11A.2	arx-4	NE	0.59	SC-MS:1.00	aak-2	embryonic development (sensu Metazoa); regulation of actin filament polymerization;	cytoskeleton;	na
1222	C10C5.3	na	Not tested	0.58	SC-CX:1.00	gsk-3	proteolysis; amino acid metabolic process;	cytoplasm;	aminoacylase activity; metallopeptidase activity; hydrolase activity; protein dimerization activity;
1223	C10C5.4	na	S	0.58	SC-CX:1.00	gsk-3	proteolysis; amino acid metabolic process;	cytoplasm;	aminoacylase activity; metallopeptidase activity; hydrolase activity; protein dimerization activity;
1224	C10C5.5	na	S	0.58	SC-CX:1.00	gsk-3	proteolysis; amino acid metabolic process;	cytoplasm;	aminoacylase activity; metallopeptidase activity; hydrolase activity; protein dimerization activity;
1218	C18A3.5	na	NE	0.58	SC-MS:1.00	sir-2.1	morphogenesis of an epithelium; larval development (sensu Nematoda); embryonic development (sensu Metazoa); growth;	na	nucleotide binding; nucleic acid binding;
1219	Y43B11AR.4	rps-4	Not tested	0.58	SC-MS:1.00	sir-2.1	translation; embryonic development (sensu Metazoa);	intracellular; ribosome;	structural constituent of ribosome;
1220	F58D5.1	hrp-2	NE	0.58	SC-MS:1.00	sir-2.1	reproduction; oocyte construction; embryonic development (sensu Metazoa); hermaphrodite genitalia development;	na	nucleotide binding; nucleic acid binding;
1221	Y74C10AR.1	eif-3.I	NE	0.58	SC-MS:1.00	aak-2	reproduction; embryonic development (sensu Metazoa);	na	na
1225	ZC434.2	rps-7	NE	0.57	SC-MS:1.00	sir-2.1	reproduction; larval development (sensu Nematoda); translation; transport; embryonic development; embryonic development (sensu Metazoa); growth;	intracellular; ribosome; membrane;	structural constituent of ribosome; transporter activity;
1226	R12E2.3	rpn-8	NE	0.57	SC-MS:1.00	aak-2	reproduction; larval development (sensu Nematoda); embryonic development (sensu Metazoa); growth; embryonic cleavage;	na	na
1227	F49E8.3	pam-1	NE	0.57	SC-MS:1.00	sir-2.1	proteolysis; embryonic development (sensu Metazoa);	na	membrane alanyl aminopeptidase activity; metallopeptidase activity; zinc ion binding;
1228	F55A3.3	na	Not tested	0.56	SC-MS:1.00	sir-2.1	gastrulation (sensu Protostomia); proteolysis; embryonic development; embryonic development (sensu Metazoa);	na	metalloexopeptidase activity;
1229	Y73B3B.1	na	Not tested	0.56	SC-MS:1.00	sir-2.1	electron transport;	na	iron ion binding; lipoxygenase activity;
1230	D2024.6	cap-1	Not tested	0.56	SC-MS:1.00	aak-2	reproduction; larval development (sensu Nematoda); embryonic development (sensu Metazoa); actin cytoskeleton organization and biogenesis; growth; positive regulation of growth rate;	F-actin capping protein complex;	actin binding;
1231	F52B11.2	na	NE	0.56	SC-MS:1.00	aak-2	metabolic process; mannose biosynthetic process; positive regulation of growth rate;	cytoplasm;	catalytic activity; phosphomannomutase activity;
1233	W04C9.6	na	Not tested	0.55	SC-GT:1.00	aak-2	translation;	intracellular; ribosome;	structural constituent of ribosome;
1232	T05C3.5	dnj-19	NE	0.55	SC-MS:1.00	aak-2	protein folding;	na	heat shock protein binding; unfolded protein binding;
1234	F20B6.2	vha-12	NE	0.55	SC-MS:1.00	aak-2	reproduction; larval development (sensu Nematoda); ATP biosynthetic process; locomotory behavior; determination of adult life span; embryonic development (sensu Metazoa); ATP synthesis coupled proton transport; energy coupled proton transport, against electrochemical gradient; growth; locomotion;	cytoplasm; proton-transporting two-sector ATPase complex;	ATP binding; hydrogen-exporting ATPase activity, phosphorylative mechanism; hydrogen ion transporting ATP synthase activity, rotational mechanism; hydrogen ion transporting ATPase activity, rotational mechanism;
1235	Y49A3A.2	vha-13	NE	0.55	SC-MS:1.00	aak-2	reproduction; larval development (sensu Nematoda); ATP biosynthetic process; embryonic development (sensu Metazoa); ATP synthesis coupled proton transport; growth; positive regulation of growth rate; locomotion;	proton-transporting two-sector ATPase complex;	ATP binding; hydrogen ion transporting ATP synthase activity, rotational mechanism; hydrogen ion transporting ATPase activity, rotational mechanism;
1239	C18D1.2	na	NE	0.54	SC-GT:1.00	aak-2	transport;	integral to membrane;	transporter activity;
1236	B0336.2	arf-1.2	NE	0.54	SC-MS:1.00	aak-2	reproduction; morphogenesis of an epithelium; rRNA processing; intracellular protein transport; small GTPase mediated signal transduction; gametogenesis; locomotory behavior; embryonic development (sensu Metazoa); protein transport; positive regulation of growth rate; hermaphrodite genitalia development; ribosome biogenesis and assembly;	intracellular;	GTP binding;
1237	T05C12.7	cct-1	NE	0.54	SC-MS:1.00	aak-2	reproduction; larval development (sensu Nematoda); protein folding; embryonic development (sensu Metazoa); osmoregulation; growth; positive regulation of growth rate; hermaphrodite genitalia development; cellular protein metabolic process;	na	protein binding; ATP binding; unfolded protein binding;
1238	B0348.6	ife-3	S	0.54	SC-MS:1.00	aak-2	translational initiation; embryonic development (sensu Metazoa);	cytoplasm;	RNA binding; translation initiation factor activity;
1240	T01G1.3	na	Not tested	0.51	DM-PI:1.00	daf-12	na	na	na
1241	Y80D3A.9	na	Not tested	0.51	SC-CX:1.00	gsk-3	na	na	na
1242	F40F9.1	xbx-6	NE	0.50	SC-CX:1.00	gsk-3	na	na	na
1244	C46H11.3	na	Not tested	0.47	SC-CX:1.00	sir-2.1	DNA methylation; regulation of actin filament polymerization;	cytoskeleton;	DNA binding; N-methyltransferase activity;
1245	C33E10.10	na	Not tested	0.47	SC-CX:1.00	sir-2.1	metabolic process;	na	oxidoreductase activity;
1243	F32H2.9	tba-6	E	0.47	SC-GT:1.00	aak-2	microtubule-based movement; protein polymerization;	microtubule; protein complex;	GTPase activity; structural molecule activity; GTP binding;
1246	C14A6.2	na	Not tested	0.46	SC-GT:1.00	aak-2	transport;	integral to membrane;	transporter activity;
1247	K03E6.5	unc-1	Not tested	0.45	CE-CC:1.00	daf-16	na	membrane;	na
1248	F11A5.9	na	Not tested	0.45	SC-GT:1.00	aak-2	transport;	integral to membrane;	transporter activity;
1249	F44A2.5	na	Not tested	0.44	HS-CX:1.00	daf-12	na	na	RNA binding;
1250	F29F11.5	ceh-22	Not tested	0.44	HS-CX:1.00	ptl-1	regulation of transcription, DNA-dependent; positive regulation of growth rate; regulation of transcription;	nucleus;	DNA binding; transcription factor activity; sequence-specific DNA binding;
1251	K10B3.8	gpd-2	S	0.42	DM-PI:1.00	sir-2.1	glucose metabolic process; glycolysis; determination of adult life span;	na	glyceraldehyde-3-phosphate dehydrogenase (phosphorylating) activity; glyceraldehyde-3-phosphate dehydrogenase activity; NAD binding;
1252	ZK836.2	na	Not tested	0.42	HS-CX:1.00	daf-12	glycolysis; metabolic process;	na	oxoglutarate dehydrogenase (succinyl-transferring) activity; oxidoreductase activity, acting on the aldehyde or oxo group of donors, disulfide as acceptor; thiamin pyrophosphate binding;
1253	R10E9.1	msi-1	NE	0.41	HS-CX:1.00	daf-12	na	na	nucleotide binding; nucleic acid binding;
1254	C44B12.2	ost-1	NE	0.39	HS-CX:1.00	daf-12	larval development (sensu Nematoda); embryonic development (sensu Metazoa); osmoregulation; positive regulation of growth rate; positive regulation of body size;	na	calcium ion binding;
1255	Y71H2AM.17	na	Not tested	0.38	HS-CX:1.00	daf-12	larval development (sensu Nematoda); regulation of transcription, DNA-dependent; gametogenesis; embryonic development (sensu Metazoa); osmoregulation; growth; positive regulation of growth rate; post-embryonic body morphogenesis; hermaphrodite genitalia development;	na	DNA binding;
1256	Y54E10BR.4	na	NE	0.36	HS-CX:1.00	daf-12	larval development (sensu Nematoda); gametogenesis; growth; positive regulation of growth rate; hermaphrodite genitalia development;	na	na
1257	F41H10.11	sand-1	Not tested	0.36	HS-CX:1.00	daf-12	na	na	na
1258	C36B1.5	na	Not tested	0.35	HS-CX:1.00	daf-12	reproduction; gastrulation (sensu Protostomia); larval development (sensu Nematoda); RNA splicing; embryonic development; embryonic development (sensu Metazoa); growth; positive regulation of growth rate; hermaphrodite genitalia development;	na	na
1259	K10B3.7	gpd-3	NE	0.33	DM-PI:1.00	sir-2.1	glucose metabolic process; glycolysis; embryonic development (sensu Metazoa);	na	glyceraldehyde-3-phosphate dehydrogenase (phosphorylating) activity; glyceraldehyde-3-phosphate dehydrogenase activity; NAD binding;
1260	R01H10.3	cor-1	Not tested	0.32	DM-PI:1.00	sir-2.1	na	na	na
1262	F37C12.11	rps-21	NE	0.32	DM-PI:1.00	sir-2.1	reproduction; larval development (sensu Nematoda); translation; embryonic development (sensu Metazoa); growth;	intracellular; ribosome;	structural constituent of ribosome;
1261	F57F5.1	na	NE	0.32	HS-CX:1.00	daf-12	larval development (sensu Nematoda); proteolysis; locomotory behavior; embryonic development (sensu Metazoa); growth;	na	cysteine-type endopeptidase activity; cysteine-type peptidase activity;
1263	K05B2.5	pes-22	Not tested	0.31	HS-CX:1.00	ptl-1	transport;	integral to membrane;	transporter activity;
1264	T23D8.2	tsp-7	NE	0.30	HS-CX:1.00	daf-12	na	integral to membrane;	na
1265	W08D2.4	fat-3	E	0.29	HS-CX:1.00	daf-12	fatty acid biosynthetic process; fatty acid desaturation; transport; locomotory behavior; positive regulation of growth rate; positive regulation of body size;	membrane;	transporter activity; binding; iron ion binding; oxidoreductase activity; oxidoreductase activity, acting on paired donors, with oxidation of a pair of donors resulting in the reduction of molecular oxygen to two molecules of water; heme binding;
1266	ZK593.5	dnc-1	NE	0.28	HS-CX:1.00	daf-12	establishment of mitotic spindle orientation; morphogenesis of an epithelium; chromosome segregation; nuclear migration; embryonic development (sensu Metazoa); osmoregulation; pronuclear migration; centrosomal and pronuclear rotation;	kinetochore; cytoplasm; centrosome; dynactin complex; midbody;	microtubule binding; cytoskeletal protein binding; dynein intermediate chain binding;
1267	R166.1	na	NE	0.27	HS-CX:1.00	daf-12	negative regulation of transcription;	nucleus;	transcriptional repressor activity;
